# Supplementary material for: An Effective Screening Method and a Reliable Screening Trait for Salt Tolerance of Brassica napus at the Germination Stage
Source: Front Plant Sci. 2019 Apr 26;10:530. doi: 10.3389/fpls.2019.00530 (PMC6499083; doi:10.3389/fpls.2019.00530)
Supplement: Supplementary file 2 [file Table_2.XLS]

## Sheet: Sheet1
Table S2 Salt-injury index of 15 Brassica napus inbred lines at germination stage
No. of inbred lines	Salt-injury index of Germination rate					Salt-injury index of Fresh weight of shoot					Salt-injury index of Fresh weight of roots					Salt-injury index of shoot length					Salt-injury index of Root length					Salt-injury index of total fresh weight					Average salt-injury index
	NaCl levels(mmol/ L)
	50	100	150	200	250	50	100	150	200	250	50	100	150	200	250	50	100	150	200	250	50	100	150	200	250	50	100	150	200	250	50	100	150	200	250
1	0.125	0.333333	0.708333	1	1	-2.20994	-2.58564	1	1	1	0.564706	0.387255	1	1	1	0.578571	0.5	1	1	1	0.499213	0.359055	1	1	1	-0.399232	-0.645553	1	1	1	-0.140281	-0.275258	0.951389	1	1
51	0.125	0.125	0.708333	0.916667	1	-1.55038	0.0802897	0.417716	0.702771	1	0.384469	0.54256	0.720657	0.812145	1	0.192727	0	0.490909	0.636364	1	-0.756374	-1.18839	0.405099	0.7356	1	-1.05498	0.198649	0.495281	0.730775	1	-0.443256	-0.0403144	0.539666	0.75572	1
101	0.0434749	-0.0434819	0.0869533	0.304345	0.478259	-0.243742	0.0998204	0.662552	1	1	-0.27339	-0.0167246	0.747475	1	1	0.0549451	0.164835	0.401099	1	1	-1.43911	-1.97417	-0.151292	1	1	-0.249301	0.0779668	0.678476	1	1	-0.351188	-0.281959	0.404211	0.884058	0.913043
151	0	0	0.125	0.0416667	0.75	-0.0812183	-0.0678028	0.0964467	0.485859	1	0.0556522	0.0530435	0.728696	0.738261	1	0.22069	0.251724	0.558621	0.72069	1	-0.0770677	-0.697368	0.0244361	0.780075	1	-0.0409417	-0.0322416	0.282497	0.560133	1	0.0128524	-0.0821075	0.302616	0.554447	0.958333
201	0	0.0416667	0.0416667	0.625	0.916667	-1.0506	-0.366878	-0.0747556	1	1	-1.37589	-0.794326	0.0307329	1	1	-0.68984	-0.245989	0.326203	1	1	-3.70103	-2.97423	-0.448454	1	1	-1.11425	-0.450509	-0.0541166	1	1	-1.32193	-0.798377	-0.0297872	0.9375	0.986111
251	0	0	0.875	1	1	0.330249	0.479468	1	1	1	0.385519	0.187867	1	1	1	0.466321	0.487047	1	1	1	0.27033	-0.0879121	1	1	1	0.350782	0.371138	1	1	1	0.300533	0.239601	0.979167	1	1
301	-0.0454507	3.63635e-06	0.227276	0.818182	1	0.0707269	-0.0995416	0.529797	1	1	-0.561927	-0.376147	-0.318807	1	1	0.492823	0.392344	0.746411	1	1	-0.139535	0.0104651	0.794186	1	1	-0.0697911	-0.160978	0.341314	1	1	-0.0421922	-0.0389755	0.386696	0.969697	1
351	0.0833333	0.25	0.458333	0.791667	1	-0.30837	-0.422907	-0.119383	1	1	0.197941	0.387173	0.471101	1	1	0.459091	0.472727	0.554545	1	1	-0.225962	-0.139423	0.762821	1	1	-0.127371	-0.133314	0.0917068	1	1	0.0131106	0.0690426	0.369854	0.965278	1
401	0	0	0	0	0.333333	-0.748297	-0.409107	-0.232341	0.0813912	1	-0.697411	-0.0679612	0.63754	0.843042	1	0.432773	0.306723	0.495798	0.621849	1	-0.546326	-0.392971	0.28115	0.813099	1	-0.732671	-0.304348	0.0347826	0.31528	1	-0.381989	-0.144611	0.202822	0.445777	0.888889
451	0	0	0.0416667	0.625	1	-1.83886	-1.68173	-0.997695	1	1	-0.901883	-0.3028	0.587398	1	1	0.225352	0.264476	0.441315	1	1	-0.200717	-0.297491	0.450418	1	1	-1.48937	-1.16748	-0.406618	1	1	-0.700912	-0.530838	0.0194139	0.9375	1
501	0	0	0.0416667	0.291667	0.916667	0.65115	0.637697	0.664738	0.843805	1	-1.34561	-0.637394	0.634561	0.839943	1	-0.0392157	0.111111	0.261438	0.385621	1	-0.978558	-0.925926	0.224172	0.849903	1	0.560622	0.579887	0.66337	0.84363	1	-0.191935	-0.0391041	0.414991	0.675761	0.986111
551	0	0	0.0416667	0.0833333	0.375	-4.23037	-3.26192	-3.31181	-0.875275	1	-0.427154	-0.0981723	0.725849	0.961358	1	-0.364238	-0.0927152	0.238411	0.344371	1	-0.605431	-0.800319	0.217252	0.864217	1	-2.00854	-1.41367	-0.95302	0.197682	1	-1.27262	-0.944466	-0.506942	0.262614	0.895833
601	0	0	0	0	0.541667	-0.257817	-0.218411	0.132259	0.580568	1	0.476562	0.340278	0.78776	0.976128	1	0.350181	0.353791	0.602888	0.783394	1	-0.378906	-0.471354	0.397135	0.929688	1	-0.0604293	-0.0682455	0.308446	0.686888	1	0.0215983	-0.010657	0.371415	0.659444	0.923611
651	-0.047619	-0.047619	0	0.52381	0.904762	-0.0790916	0.297572	0.532185	1	1	-0.138371	0.263003	0.858685	1	1	0.410072	0.708633	0.607914	1	1	-0.0568562	-0.222965	0.823857	1	1	-0.0872501	0.292815	0.57712	1	1	0.000147333	0.21524	0.566627	0.920635	0.984127
701	0.0869533	0.217389	0.0869533	0.304345	0.913043	-0.264399	-0.166816	0.270964	1	1	0.0559105	-0.600639	0.605431	1	1	0.085034	0.619048	0.680272	1	1	-0.528975	-0.58841	0.728083	1	1	-0.237036	-0.203876	0.299536	1	1	-0.133752	-0.120551	0.445207	0.884058	0.985507
