# Supplementary material for: An Effective Screening Method and a Reliable Screening Trait for Salt Tolerance of Brassica napus at the Germination Stage
Source: Front Plant Sci. 2019 Apr 26;10:530. doi: 10.3389/fpls.2019.00530 (PMC6499083; doi:10.3389/fpls.2019.00530)
Supplement: Supplementary file 3 [file Table_3.XLS]

## Sheet: Sheet1
Table S3 Effect of NaCl treatment on germination parameters of 549 Brassica napus inbred lines
No. of inbred lines	Germination rate (%)		Fresh weight of shoot part (mg/plant)		Fresh weight of roots (mg/plant)		Shoot length (cm/plant)		Root length (cm/plant)		Total fresh weight (mg/plant)
	NaCl levels(mmol/ L)
	0	200	0	200	0	200	0	200	0	200	0	200
2	100.000 ± 0.000	47.222 ± 12.729	50.235 ± 0.092	0.000 ± 0.000	22.770 ± 0.255	0.000 ± 0.000	2.470 ± 0.377	0.000 ± 0.000	8.070 ± 1.578	0.000 ± 0.000	73.005 ± 0.163	0.000 ± 0.000
3	100.000 ± 0.000	63.889 ± 9.623	36.310 ± 2.927	0.000 ± 0.000	15.900 ± 3.960	0.000 ± 0.000	2.910 ± 0.502	0.000 ± 0.000	8.100 ± 1.675	0.000 ± 0.000	52.210 ± 1.032	0.000 ± 0.000
4	100.000 ± 0.000	50.000 ± 22.048	56.340 ± 0.905	0.000 ± 0.000	27.585 ± 2.157	0.000 ± 0.000	3.470 ± 0.704	0.000 ± 0.000	6.980 ± 1.569	0.000 ± 0.000	83.925 ± 1.252	0.000 ± 0.000
5	95.833 ± 5.893	55.556 ± 4.811	29.550 ± 13.718	0.000 ± 0.000	14.700 ± 6.930	0.000 ± 0.000	2.330 ± 0.195	0.000 ± 0.000	5.360 ± 1.462	0.000 ± 0.000	44.250 ± 20.648	0.000 ± 0.000
6	100.000 ± 0.000	87.500 ± 5.893	47.540 ± 5.586	10.875 ± 0.672	17.560 ± 2.150	0.880 ± 0.028	3.470 ± 0.320	0.860 ± 0.171	7.810 ± 1.434	0.270 ± 0.095	65.100 ± 7.736	11.755 ± 0.700
7	91.667 ± 11.785	8.333 ± 14.434	30.565 ± 2.256	0.000 ± 0.000	10.565 ± 0.049	0.000 ± 0.000	2.650 ± 0.564	0.000 ± 0.000	4.040 ± 0.864	0.000 ± 0.000	41.130 ± 2.305	0.000 ± 0.000
8	100.000 ± 0.000	95.833 ± 5.893	41.200 ± 2.885	10.076 ± 2.494	17.440 ± 0.806	0.770 ± 0.113	3.560 ± 0.246	0.843 ± 0.134	5.070 ± 0.799	0.460 ± 0.084	58.640 ± 3.691	10.846 ± 2.381
9	75.000 ± 11.785	47.222 ± 12.729	25.885 ± 8.690	0.000 ± 0.000	15.700 ± 7.382	0.000 ± 0.000	2.540 ± 0.303	0.000 ± 0.000	7.570 ± 1.236	0.000 ± 0.000	41.585 ± 16.073	0.000 ± 0.000
10	100.000 ± 0.000	55.556 ± 12.729	34.220 ± 1.853	0.000 ± 0.000	14.165 ± 1.534	0.000 ± 0.000	3.790 ± 0.375	0.000 ± 0.000	4.130 ± 0.794	0.000 ± 0.000	48.385 ± 0.318	0.000 ± 0.000
11	100.000 ± 0.000	72.222 ± 17.347	47.315 ± 4.179	12.200 ± 0.000	15.965 ± 6.951	1.280 ± 0.000	2.880 ± 0.842	0.900 ± 0.158	5.040 ± 1.370	0.390 ± 0.099	63.280 ± 11.130	13.480 ± 0.000
12	100.000 ± 0.000	69.444 ± 20.972	47.115 ± 1.153	0.000 ± 0.000	13.350 ± 5.374	0.000 ± 0.000	2.810 ± 0.677	0.000 ± 0.000	4.980 ± 1.139	0.000 ± 0.000	60.465 ± 6.527	0.000 ± 0.000
13	100.000 ± 0.000	80.556 ± 19.245	49.995 ± 3.627	0.000 ± 0.000	13.010 ± 4.837	0.000 ± 0.000	2.850 ± 0.613	0.000 ± 0.000	3.830 ± 0.975	0.000 ± 0.000	63.005 ± 1.209	0.000 ± 0.000
14	100.000 ± 0.000	5.556 ± 4.811	46.045 ± 0.658	0.000 ± 0.000	13.975 ± 1.110	0.000 ± 0.000	3.550 ± 0.652	0.000 ± 0.000	3.570 ± 1.065	0.000 ± 0.000	60.020 ± 0.453	0.000 ± 0.000
15	62.500 ± 5.893	0.000 ± 0.000	/	/	/	/	/	/	/	/	/	/
17	100.000 ± 0.000	50.000 ± 23.570	56.780 ± 0.651	11.630 ± 2.503	21.295 ± 0.361	0.700 ± 0.141	4.080 ± 0.355	0.786 ± 0.069	6.670 ± 0.793	0.386 ± 0.069	78.075 ± 0.290	12.330 ± 2.645
19	100.000 ± 0.000	75.000 ± 36.324	60.240 ± 27.648	0.000 ± 0.000	17.120 ± 5.247	0.000 ± 0.000	4.090 ± 0.565	0.000 ± 0.000	5.210 ± 1.109	0.000 ± 0.000	77.360 ± 32.895	0.000 ± 0.000
20	91.667 ± 0.000	0.000 ± 0.000	/	/	/	/	/	/	/	/	/	/
21	91.667 ± 0.000	0.000 ± 0.000	/	/	/	/	/	/	/	/	/	/
22	100.000 ± 0.000	22.222 ± 4.811	61.330 ± 3.635	0.000 ± 0.000	20.495 ± 0.276	0.000 ± 0.000	4.610 ± 0.482	0.000 ± 0.000	5.730 ± 1.168	0.000 ± 0.000	81.825 ± 3.359	0.000 ± 0.000
23	95.833 ± 5.893	0.000 ± 0.000	/	/	/	/	/	/	/	/	/	/
24	100.000 ± 0.000	69.444 ± 9.623	39.620 ± 0.495	9.075 ± 0.000	18.775 ± 1.025	0.275 ± 0.000	3.810 ± 0.373	0.625 ± 0.096	6.160 ± 0.810	0.200 ± 0.071	58.395 ± 1.520	9.350 ± 0.000
26	100.000 ± 0.000	5.556 ± 4.811	53.410 ± 5.431	0.000 ± 0.000	18.730 ± 3.408	0.000 ± 0.000	3.610 ± 0.357	0.000 ± 0.000	5.520 ± 0.666	0.000 ± 0.000	72.140 ± 8.839	0.000 ± 0.000
27	95.833 ± 5.893	44.444 ± 19.245	68.890 ± 4.780	0.000 ± 0.000	25.895 ± 3.769	0.000 ± 0.000	4.530 ± 0.416	0.000 ± 0.000	7.780 ± 1.188	0.000 ± 0.000	94.785 ± 8.549	0.000 ± 0.000
28	100.000 ± 0.000	63.889 ± 24.056	50.970 ± 2.348	0.000 ± 0.000	28.490 ± 0.042	0.000 ± 0.000	3.780 ± 0.426	0.000 ± 0.000	9.270 ± 0.869	0.000 ± 0.000	79.460 ± 2.305	0.000 ± 0.000
29	100.000 ± 0.000	11.111 ± 12.729	23.095 ± 2.510	0.000 ± 0.000	13.830 ± 3.507	0.000 ± 0.000	3.180 ± 0.326	0.000 ± 0.000	5.410 ± 0.996	0.000 ± 0.000	36.925 ± 0.997	0.000 ± 0.000
30	12.500 ± 5.893	0.000 ± 0.000	/	/	/	/	/	/	/	/	/	/
33	100.000 ± 0.000	58.333 ± 16.667	42.455 ± 0.120	0.000 ± 0.000	18.365 ± 3.726	0.000 ± 0.000	3.780 ± 0.385	0.000 ± 0.000	4.870 ± 0.825	0.000 ± 0.000	60.820 ± 3.847	0.000 ± 0.000
34	100.000 ± 0.000	11.111 ± 12.729	37.945 ± 3.472	0.000 ± 0.000	18.885 ± 2.227	0.000 ± 0.000	3.570 ± 0.403	0.000 ± 0.000	7.390 ± 0.846	0.000 ± 0.000	56.830 ± 5.699	0.000 ± 0.000
35	100.000 ± 0.000	72.222 ± 12.729	24.085 ± 2.425	0.000 ± 0.000	15.130 ± 1.612	0.000 ± 0.000	2.580 ± 0.162	0.000 ± 0.000	8.480 ± 0.875	0.000 ± 0.000	39.215 ± 4.038	0.000 ± 0.000
36	100.000 ± 0.000	47.222 ± 4.811	49.850 ± 1.400	0.000 ± 0.000	21.075 ± 0.969	0.000 ± 0.000	4.280 ± 0.473	0.000 ± 0.000	8.800 ± 1.227	0.000 ± 0.000	70.925 ± 2.369	0.000 ± 0.000
37	100.000 ± 0.000	0.000 ± 0.000	/	/	/	/	/	/	/	/	/	/
38	100.000 ± 0.000	44.444 ± 20.972	31.475 ± 11.137	0.000 ± 0.000	23.120 ± 3.550	0.000 ± 0.000	2.030 ± 0.721	0.000 ± 0.000	9.940 ± 1.383	0.000 ± 0.000	54.595 ± 14.687	0.000 ± 0.000
39	100.000 ± 0.000	52.778 ± 12.729	26.145 ± 11.632	10.333 ± 1.886	15.990 ± 7.425	0.933 ± 0.283	2.660 ± 1.175	1.033 ± 0.186	8.500 ± 1.031	0.400 ± 0.063	42.135 ± 19.057	11.267 ± 2.168
40	79.167 ± 5.893	50.000 ± 8.333	33.425 ± 3.953	0.000 ± 0.000	14.000 ± 2.503	0.000 ± 0.000	3.710 ± 0.486	0.000 ± 0.000	7.660 ± 1.067	0.000 ± 0.000	47.425 ± 6.456	0.000 ± 0.000
41	100.000 ± 0.000	69.444 ± 26.788	40.790 ± 6.463	11.558 ± 1.897	17.645 ± 0.955	1.182 ± 0.705	4.090 ± 0.351	0.893 ± 0.100	7.660 ± 0.862	0.260 ± 0.055	58.435 ± 7.418	12.740 ± 2.602
42	100.000 ± 0.000	38.889 ± 17.347	40.070 ± 1.329	0.000 ± 0.000	16.075 ± 0.969	0.000 ± 0.000	3.650 ± 0.398	0.000 ± 0.000	7.600 ± 0.877	0.000 ± 0.000	56.145 ± 2.298	0.000 ± 0.000
43	95.833 ± 5.893	16.667 ± 16.667	28.025 ± 1.167	0.000 ± 0.000	11.340 ± 0.594	0.000 ± 0.000	2.980 ± 0.402	0.000 ± 0.000	7.100 ± 0.682	0.000 ± 0.000	39.365 ± 1.761	0.000 ± 0.000
44	100.000 ± 0.000	50.000 ± 14.434	30.905 ± 1.153	0.000 ± 0.000	13.210 ± 0.863	0.000 ± 0.000	3.230 ± 0.250	0.000 ± 0.000	5.380 ± 0.705	0.000 ± 0.000	44.115 ± 2.015	0.000 ± 0.000
45	95.833 ± 5.893	47.222 ± 26.788	44.450 ± 1.556	0.000 ± 0.000	19.875 ± 4.080	0.000 ± 0.000	3.090 ± 0.303	0.000 ± 0.000	8.960 ± 0.806	0.000 ± 0.000	64.325 ± 2.524	0.000 ± 0.000
46	72.222 ± 4.811	0.000 ± 0.000	/	/	/	/	/	/	/	/	/	/
47	100.000 ± 0.000	0.000 ± 0.000	/	/	/	/	/	/	/	/	/	/
48	95.833 ± 5.893	13.889 ± 12.729	24.425 ± 0.955	0.000 ± 0.000	10.000 ± 1.287	0.000 ± 0.000	2.490 ± 0.375	0.000 ± 0.000	6.420 ± 1.148	0.000 ± 0.000	34.425 ± 0.332	0.000 ± 0.000
49	100.000 ± 0.000	63.889 ± 17.347	27.085 ± 0.926	0.000 ± 0.000	10.170 ± 0.764	0.000 ± 0.000	2.650 ± 0.455	0.000 ± 0.000	6.430 ± 0.701	0.000 ± 0.000	37.255 ± 0.163	0.000 ± 0.000
50	87.500 ± 5.893	16.667 ± 16.667	29.385 ± 1.223	0.000 ± 0.000	10.670 ± 1.301	0.000 ± 0.000	3.390 ± 0.582	0.000 ± 0.000	7.970 ± 0.770	0.000 ± 0.000	40.055 ± 0.078	0.000 ± 0.000
52	100.000 ± 0.000	86.111 ± 24.056	22.505 ± 0.163	0.000 ± 0.000	13.730 ± 1.245	0.000 ± 0.000	2.500 ± 0.271	0.000 ± 0.000	5.900 ± 0.365	0.000 ± 0.000	36.235 ± 1.082	0.000 ± 0.000
53	100.000 ± 0.000	41.667 ± 22.048	26.300 ± 1.683	0.000 ± 0.000	13.980 ± 1.739	0.000 ± 0.000	2.560 ± 0.276	0.000 ± 0.000	7.230 ± 0.523	0.000 ± 0.000	40.280 ± 0.057	0.000 ± 0.000
54	100.000 ± 0.000	8.333 ± 8.333	32.475 ± 2.029	0.000 ± 0.000	17.050 ± 2.602	0.000 ± 0.000	3.150 ± 0.412	0.000 ± 0.000	8.550 ± 0.628	0.000 ± 0.000	49.525 ± 4.632	0.000 ± 0.000
55	100.000 ± 0.000	86.111 ± 12.729	29.260 ± 1.047	0.000 ± 0.000	15.105 ± 3.104	0.000 ± 0.000	3.660 ± 0.425	0.000 ± 0.000	7.320 ± 0.444	0.000 ± 0.000	44.365 ± 4.151	0.000 ± 0.000
57	100.000 ± 0.000	88.889 ± 12.729	25.665 ± 2.482	25.353 ± 1.330	7.695 ± 0.290	2.336 ± 0.143	3.480 ± 0.132	1.060 ± 0.112	8.030 ± 0.780	1.086 ± 0.270	33.360 ± 2.192	27.689 ± 1.453
58	100.000 ± 0.000	41.667 ± 50.690	42.685 ± 1.351	0.000 ± 0.000	12.995 ± 1.379	0.000 ± 0.000	4.750 ± 0.499	0.000 ± 0.000	8.680 ± 1.276	0.000 ± 0.000	55.680 ± 0.028	0.000 ± 0.000
59	100.000 ± 0.000	8.333 ± 14.434	39.460 ± 2.814	0.000 ± 0.000	11.660 ± 1.824	0.000 ± 0.000	4.300 ± 0.513	0.000 ± 0.000	8.890 ± 1.100	0.000 ± 0.000	51.120 ± 0.990	0.000 ± 0.000
60	100.000 ± 0.000	47.222 ± 12.729	42.361 ± 3.887	0.000 ± 0.000	4.520 ± 1.032	0.000 ± 0.000	3.300 ± 0.739	0.000 ± 0.000	7.360 ± 1.091	0.000 ± 0.000	46.881 ± 2.855	0.000 ± 0.000
61	91.667 ± 0.000	41.667 ± 16.667	20.515 ± 0.177	0.000 ± 0.000	4.190 ± 0.212	0.000 ± 0.000	3.760 ± 0.462	0.000 ± 0.000	7.900 ± 0.762	0.000 ± 0.000	24.705 ± 0.035	0.000 ± 0.000
62	100.000 ± 0.000	97.222 ± 4.811	28.310 ± 2.913	22.244 ± 1.933	11.150 ± 1.188	1.705 ± 0.586	3.780 ± 0.365	0.987 ± 0.092	8.380 ± 0.915	1.014 ± 0.096	39.460 ± 4.101	23.950 ± 2.482
63	87.500 ± 5.893	41.667 ± 14.434	18.340 ± 0.679	0.000 ± 0.000	2.715 ± 0.318	0.000 ± 0.000	1.240 ± 0.272	0.000 ± 0.000	1.830 ± 0.283	0.000 ± 0.000	21.055 ± 0.997	0.000 ± 0.000
64	91.667 ± 0.000	63.889 ± 12.729	28.065 ± 7.828	0.000 ± 0.000	5.095 ± 2.722	0.000 ± 0.000	3.250 ± 0.734	0.000 ± 0.000	7.040 ± 1.064	0.000 ± 0.000	33.160 ± 10.550	0.000 ± 0.000
65	79.167 ± 5.893	0.000 ± 0.000	/	/	/	/	/	/	/	/	/	/
66	100.000 ± 0.000	8.333 ± 8.333	28.055 ± 1.082	0.000 ± 0.000	12.725 ± 2.440	0.000 ± 0.000	3.680 ± 0.750	0.000 ± 0.000	9.270 ± 0.730	0.000 ± 0.000	40.780 ± 1.358	0.000 ± 0.000
67	100.000 ± 0.000	94.444 ± 4.811	28.256 ± 7.126	26.540 ± 2.079	11.265 ± 2.171	2.166 ± 0.408	3.890 ± 0.378	1.073 ± 0.096	9.590 ± 0.792	0.993 ± 0.196	35.766 ± 4.381	19.860 ± 15.321
68	100.000 ± 0.000	97.222 ± 4.811	35.245 ± 2.694	24.496 ± 1.433	11.335 ± 2.072	1.413 ± 0.195	4.760 ± 0.502	1.073 ± 0.103	9.480 ± 0.639	0.493 ± 0.093	46.580 ± 0.622	25.908 ± 1.611
69	75.000 ± 11.785	0.000 ± 0.000	/	/	/	/	/	/	/	/	/	/
70	100.000 ± 0.000	86.111 ± 4.811	22.840 ± 1.428	18.990 ± 1.188	14.110 ± 2.899	1.150 ± 0.495	1.711 ± 0.302	1.180 ± 0.079	9.560 ± 0.797	0.478 ± 0.067	36.950 ± 4.327	13.427 ± 11.638
71	100.000 ± 0.000	100.000 ± 0.000	28.460 ± 0.198	22.273 ± 0.824	10.765 ± 0.092	0.973 ± 0.100	3.420 ± 1.076	1.080 ± 0.086	9.420 ± 0.752	0.536 ± 0.082	39.225 ± 0.106	23.247 ± 0.888
72	100.000 ± 0.000	100.000 ± 0.000	30.007 ± 6.088	29.155 ± 2.284	9.990 ± 4.992	1.518 ± 0.131	2.510 ± 0.935	0.993 ± 0.088	6.770 ± 2.149	0.436 ± 0.124	36.667 ± 2.141	20.955 ± 17.041
73	100.000 ± 0.000	100.000 ± 0.000	26.765 ± 0.955	20.320 ± 2.945	7.165 ± 2.807	0.706 ± 0.299	4.060 ± 0.363	1.186 ± 0.129	7.460 ± 2.783	0.543 ± 0.094	33.930 ± 1.853	21.026 ± 3.241
74	100.000 ± 0.000	16.667 ± 0.000	14.915 ± 3.387	0.000 ± 0.000	3.765 ± 0.332	0.000 ± 0.000	2.210 ± 0.866	0.000 ± 0.000	5.010 ± 0.441	0.000 ± 0.000	18.680 ± 3.719	0.000 ± 0.000
75	100.000 ± 0.000	36.111 ± 4.811	23.780 ± 2.913	0.000 ± 0.000	4.445 ± 0.884	0.000 ± 0.000	3.900 ± 0.406	0.000 ± 0.000	4.670 ± 0.715	0.000 ± 0.000	28.225 ± 3.797	0.000 ± 0.000
76	100.000 ± 0.000	16.667 ± 22.048	23.965 ± 6.300	0.000 ± 0.000	2.785 ± 1.252	0.000 ± 0.000	3.330 ± 0.690	0.000 ± 0.000	4.750 ± 1.515	0.000 ± 0.000	26.750 ± 7.552	0.000 ± 0.000
77	100.000 ± 0.000	5.556 ± 4.811	30.465 ± 0.205	0.000 ± 0.000	8.065 ± 0.148	0.000 ± 0.000	3.030 ± 0.677	0.000 ± 0.000	6.150 ± 0.942	0.000 ± 0.000	38.530 ± 0.057	0.000 ± 0.000
78	87.500 ± 5.893	55.556 ± 19.245	28.735 ± 3.048	0.000 ± 0.000	9.800 ± 0.028	0.000 ± 0.000	3.450 ± 0.196	0.000 ± 0.000	9.110 ± 0.869	0.000 ± 0.000	38.535 ± 3.019	0.000 ± 0.000
79	100.000 ± 0.000	97.222 ± 4.811	13.777 ± 0.808	11.035 ± 1.930	4.730 ± 0.014	0.582 ± 0.157	1.530 ± 0.275	0.927 ± 0.070	9.040 ± 0.636	0.471 ± 0.072	16.930 ± 3.495	7.939 ± 6.387
80	95.833 ± 5.893	19.444 ± 20.972	16.150 ± 0.453	0.000 ± 0.000	2.860 ± 0.269	0.000 ± 0.000	1.750 ± 0.232	0.000 ± 0.000	7.710 ± 0.363	0.000 ± 0.000	19.010 ± 0.721	0.000 ± 0.000
81	95.833 ± 5.893	30.556 ± 31.549	21.615 ± 4.264	0.000 ± 0.000	11.955 ± 9.383	0.000 ± 0.000	2.140 ± 0.467	0.000 ± 0.000	8.850 ± 0.951	0.000 ± 0.000	33.570 ± 13.647	0.000 ± 0.000
82	95.833 ± 5.893	66.667 ± 0.000	18.270 ± 5.346	17.2 00± 0.000	6.585 ± 5.819	0.000 ± 0.000	2.370 ± 0.291	1.025 ± 0.126	8.000 ± 0.787	0.380 ± 0.045	24.855 ± 11.165	5.967 ± 10.335
83	95.833 ± 5.893	77.778 ± 9.623	33.700 ± 2.121	16.485 ± 2.710	11.190 ± 8.047	0.918 ± 0.195	3.290 ± 0.345	0.950 ± 0.090	7.700 ± 0.494	0.367 ± 0.065	44.890 ± 10.168	17.403 ± 2.886
84	91.667 ± 0.000	27.778 ± 9.623	15.040 ± 3.903	0.000 ± 0.000	5.710 ± 3.394	0.000 ± 0.000	1.300 ± 0.435	0.000 ± 0.000	7.310 ± 0.202	0.000 ± 0.000	20.750 ± 7.297	0.000 ± 0.000
85	83.333 ± 23.570	77.778 ± 9.623	39.700 ± 2.546	16.163 ± 1.078	16.080 ± 2.461	0.446 ± 0.242	3.330 ± 0.648	0.980 ± 0.063	8.850 ± 0.528	0.390 ± 0.074	55.780 ± 5.006	11.072 ± 9.607
86	100.000 ± 0.000	63.889 ± 19.245	24.530 ± 1.881	17.250 ± 2.192	11.155 ± 3.175	0.733 ± 0.377	2.560 ± 0.320	0.988 ± 0.064	8.390 ±1.204	0.367 ± 0.050	35.685 ± 5.056	11.989 ± 10.540
87	100.000 ± 0.000	2.778 ± 4.811	41.805 ± 1.846	0.000 ± 0.000	10.592 ± 1.285	0.000 ± 0.000	2.611 ± 0.796	0.000 ± 0.000	7.680 ± 1.082	0.000 ± 0.000	52.397 ± 0.561	0.000 ± 0.000
88	95.833 ± 5.893	41.667 ± 8.333	26.520 ± 0.396	0.000 ± 0.000	4.480 ± 0.792	0.000 ± 0.000	1.930 ± 0.258	0.000 ± 0.000	6.500 ± 0.799	0.000 ± 0.000	31.000 ± 1.188	0.000 ± 0.000
89	91.667 ± 0.000	44.444 ± 17.347	41.840 ± 3.267	23.427 ± 6.770	25.805 ± 7.785	1.554 ± 0.473	3.450 ± 0.422	0.955 ± 0.151	10.770 ± 0.991	0.350 ± 0.055	67.645 ± 11.052	24.981 ± 7.243
91	100.000 ± 0.000	80.556 ± 12.729	35.370 ± 7.849	21.271 ± 5.633	7.570 ± 3.550	2.331 ± 0.609	3.488 ± 0.236	1.033 ± 0.049	9.010 ± 0.420	0.943 ± 0.180	42.940 ±11.399	23.602 ± 6.082
92	100.000 ± 0.000	66.667 ± 16.667	22.760 ± 0.976	21.163 ± 4.437	11.720 ± 0.311	1.923 ± 0.004	2.210 ± 0.213	0.988 ± 0.113	9.820 ± 0.995	0.378 ± 0.067	34.480 ± 0.665	15.390 ± 13.692
94	83.333 ± 11.785	0.000 ± 0.000	/	/	/	/	/	/	/	/	/	/
95	87.500 ± 5.893	0.000 ± 0.000	/	/	/	/	/	/	/	/	/	/
96	100.000 ± 0.000	25.000 ± 8.333	20.745 ± 0.318	0.000 ± 0.000	6.885 ± 0.629	0.000 ± 0.000	2.180 ± 0.210	0.000 ± 0.000	7.520 ± 0.655	0.000 ± 0.000	27.630 ± 0.311	0.000 ± 0.000
97	95.833 ± 5.893	83.333 ± 8.333	35.085 ± 2.227	15.577 ± 3.092	21.660 ± 5.459	1.847 ± 0.938	2.520 ± 0.368	1.108 ± 0.095	8.730 ± 0.750	0.485 ± 0.069	56.745 ± 3.231	17.423 ± 3.619
98	75.000 ± 8.333	19.444 ± 4.811	26.445 ± 1.987	0.000 ± 0.000	9.165 ± 1.662	0.000 ± 0.000	2.100 ± 0.125	0.000 ± 0.000	9.610 ± 0.345	0.000 ± 0.000	35.610 ± 3.649	0.000 ± 0.000
99	13.889 ± 12.729	0.000 ± 0.000	/	/	/	/	/	/	/	/	/	/
100	100.000 ± 0.000	75.000 ± 16.667	50.320 ± 4.045	22.060 ± 4.638	21.390 ± 6.307	3.389 ± 0.844	4.330 ± 0.142	0.987 ± 0.074	10.380 ± 0.754	0.514 ± 0.083	71.710 ± 2.263	25.449 ± 5.476
102	95.833 ± 5.893	58.333 ± 14.434	34.755 ± 8.407	30.565 ± 3.104	12.255 ± 0.134	1.921 ± 0.304	3.950 ± 0.178	1.086 ± 0.086	8.920 ± 0.507	0.514 ± 0.066	47.010 ± 8.542	32.486 ± 3.117
103	100.000 ± 0.000	97.222 ± 4.811	29.055 ± 1.817	23.967 ± 2.052	14.455 ± 1.916	2.586 ± 0.657	4.500 ± 0.200	1.131 ± 0.075	9.060 ± 0.642	0.531 ± 0.095	43.510 ± 3.734	26.553 ± 2.691
104	100.000 ± 0.000	88.889 ± 9.623	38.700 ± 4.101	12.880 ± 2.234	18.230 ± 1.414	0.892 ± 0.083	4.080 ± 0.162	1.100 ± 0.063	6.660 ± 0.602	0.400 ± 0.058	56.930 ± 5.515	9.181 ± 8.095
105	95.833 ± 5.893	55.556 ± 12.729	21.373 ± 0.273	15.660 ± 0.000	1.334 ± 0.518	0.733 ± 0.000	1.700 ± 0.100	1.325 ± 0.243	4.180 ± 0.415	0.363 ± 0.074	22.707 ± 0.245	5.464 ± 9.465
106	75.000 ± 11.785	8.333 ± 8.333	16.275 ± 4.971	0.000 ± 0.000	5.075 ± 1.605	0.000 ± 0.000	2.389 ± 0.145	0.000 ± 0.000	6.620 ± 0.783	0.000 ± 0.000	21.350 ± 6.576	0.000 ± 0.000
108	100.000 ± 0.000	77.778 ± 12.729	22.455 ± 9.072	0.000 ± 0.000	10.360 ± 2.645	0.000 ± 0.000	3.930 ± 0.157	0.000 ± 0.000	9.660 ± 0.703	0.000 ± 0.000	32.815 ± 11.717	0.000 ± 0.000
109	100.000 ± 0.000	100.000 ± 0.000	18.920 ± 1.952	0.000 ± 0.000	5.580 ± 0.905	0.000 ± 0.000	2.730 ± 0.134	1.017 ± 0.117	7.840 ± 0.604	0.383 ± 0.075	24.500 ± 2.857	0.000 ± 0.000
110	100.000 ± 0.000	97.222 ± 4.811	20.280 ± 0.410	17.630 ± 2.828	7.990 ± 1.541	0.767 ± 0.047	2.530 ± 0.353	1.067 ± 0.058	7.200 ± 0.653	0.833 ± 0.153	28.270 ± 1.952	12.264 ± 10.802
111	91.667 ± 11.785	0.000 ± 0.000	/	/	/	/	/	/	/	/	/	/
112	91.667 ± 11.785	58.333 ± 14.434	25.699 ± 2.388	17.930± 0.000	7.821 ± 0.295	1.833 ± 0.000	2.230 ± 0.170	0.000 ± 0.000	7.490 ± 0.684	0.000 ± 0.000	33.520 ± 2.093	6.588 ± 11.410
114	100.000 ± 0.000	83.333 ± 22.048	44.546 ± 1.521	28.539 ± 1.124	17.023 ± 0.395	2.283 ± 0.165	3.987 ± 0.398	1.270 ± 0.048	10.593 ± 0.637	0.820 ± 0.132	61.568 ± 1.369	20.548 ± 17.808
115	88.889 ± 12.729	8.333 ± 8.333	29.700 ± 2.297	0.000 ± 0.000	9.491 ± 1.862	0.000 ± 0.000	2.647 ± 0.700	0.000 ± 0.000	7.780 ± 1.394	0.000 ± 0.000	39.191 ± 4.002	0.000 ± 0.000
116	100.000 ± 0.000	5.556 ± 9.623	51.195 ± 1.466	0.000 ± 0.000	12.977 ± 3.501	0.000 ± 0.000	4.060 ± 0.523	0.000 ± 0.000	7.667 ± 1.421	0.000 ± 0.000	64.172 ± 4.845	0.000 ± 0.000
117	47.222 ± 17.347	0.000 ± 0.000	/	/	/	/	/	/	/	/	/	/
118	100.000 ± 0.000	69.444 ± 9.623	33.440 ± 1.566	0.000 ± 0.000	15.400 ± 1.214	0.000 ± 0.000	3.333 ± 0.432	0.000 ± 0.000	10.360 ± 0.387	0.000 ± 0.000	48.840 ± 2.716	0.000 ± 0.000
119	86.111 ± 17.347	0.000 ± 0.000	/	/	/	/	/	/	/	/	/	/
120	97.222 ± 4.811	66.667 ± 0.000	24.907 ± 2.113	0.000 ± 0.000	9.717 ± 0.772	0.000 ± 0.000	2.473 ± 0.446	0.000 ± 0.000	8.687 ± 0.803	0.000 ± 0.000	34.623 ± 2.230	0.000 ± 0.000
121	100.000 ± 0.000	2.778 ± 4.811	40.543 ± 1.227	0.000 ± 0.000	12.450 ± 1.736	0.000 ± 0.000	2.587 ± 0.387	0.000 ± 0.000	9.313 ± 0.679	0.000 ± 0.000	52.992 ± 0.543	0.000 ± 0.000
122	100.000 ± 0.000	27.778 ± 29.266	40.423 ± 3.438	0.000 ± 0.000	14.940 ± 2.153	0.000 ± 0.000	2.360 ± 0.412	0.000 ± 0.000	11.213 ± 0.841	0.000 ± 0.000	55.363 ± 5.193	0.000 ± 0.000
123	97.222 ± 4.811	11.111 ± 4.811	38.857 ± 1.665	0.000 ± 0.000	8.965 ± 1.005	0.000 ± 0.000	3.073 ± 0.363	0.000 ± 0.000	7.400 ± 0.709	0.000 ± 0.000	47.822 ± 1.658	0.000 ± 0.000
124	100.000 ± 0.000	16.667 ± 8.333	36.603 ± 1.317	0.000 ± 0.000	15.870 ± 1.985	0.000 ± 0.000	3.227 ± 0.287	0.000 ± 0.000	9.813 ± 0.453	0.000 ± 0.000	52.473 ± 2.902	0.000 ± 0.000
125	100.000 ± 0.000	27.778 ± 4.811	30.353 ± 1.420	0.000 ± 0.000	13.197 ± 0.238	0.000 ± 0.000	2.780 ± 0.305	0.000 ± 0.000	9.073 ± 0.456	0.000 ± 0.000	43.550 ± 1.439	0.000 ± 0.000
126	97.222 ± 4.811	11.111 ± 12.729	33.317 ± 2.091	0.000 ± 0.000	9.520 ± 0.947	0.000 ± 0.000	2.080 ± 0.268	0.000 ± 0.000	9.307 ± 0.427	0.000 ± 0.000	42.837 ± 1.903	0.000 ± 0.000
127	100.000 ± 0.000	100.000 ± 0.000	42.120 ± 3.329	27.883 ± 5.601	16.063 ± 0.973	3.312 ± 0.394	2.767 ± 0.337	1.373 ± 0.179	10.173 ± 0.485	0.940 ± 0.145	58.183 ± 4.283	31.196 ± 5.923
128	97.222 ± 4.811	66.667 ± 14.434	20.129 ± 0.803	0.000 ± 0.000	10.516 ± 0.912	0.000 ± 0.000	1.947 ± 0.196	0.000 ± 0.000	10.447 ± 0.405	0.000 ± 0.000	30.644 ± 0.772	0.000 ± 0.000
129	100.000 ± 0.000	83.333 ± 8.333	37.195 ± 3.073	20.642 ± 3.270	14.861 ± 1.783	2.716 ± 0.938	3.800 ± 0.429	1.275 ± 0.186	9.693 ± 0.636	0.733 ± 0.150	52.056 ± 4.625	23.358 ± 4.208
130	100.000 ± 0.000	75.000 ± 8.333	27.250 ± 1.787	15.075 ± 0.389	13.250 ± 1.184	2.788 ± 1.272	3.367 ± 0.294	1.270 ± 0.095	9.360 ± 0.515	0.760 ± 0.117	40.500 ± 2.191	11.909 ± 10.380
132	100.000 ± 0.000	2.778 ± 4.811	48.113 ± 4.490	0.000 ± 0.000	10.957 ± 1.346	0.000 ± 0.000	3.623 ± 0.593	0.000 ± 0.000	8.308 ± 0.520	0.000 ± 0.000	59.069 ± 4.499	0.000 ± 0.000
133	97.222 ± 4.811	30.556 ± 12.729	33.992 ± 6.601	0.000 ± 0.000	6.675 ± 2.810	0.000 ± 0.000	2.275 ± 0.574	0.000 ± 0.000	8.867 ± 0.764	0.000 ± 0.000	40.667 ± 7.944	0.000 ± 0.000
135	97.222 ± 4.811	38.889 ± 20.972	43.843 ± 0.812	0.000 ± 0.000	13.941 ± 0.835	0.000 ± 0.000	3.080 ± 0.243	0.000 ± 0.000	10.127 ± 0.474	0.000 ± 0.000	57.784 ± 0.110	0.000 ± 0.000
136	100.000 ± 0.000	2.778 ± 4.811	44.710 ± 5.500	0.000 ± 0.000	9.136 ± 1.304	0.000 ± 0.000	2.973 ± 0.359	0.000 ± 0.000	8.773 ± 0.404	0.000 ± 0.000	53.846 ± 6.803	0.000 ± 0.000
137	100.000 ± 0.000	97.222 ± 4.811	46.947 ± 4.861	35.259 ± 9.039	16.333 ± 0.958	3.292 ± 0.890	3.587 ± 0.295	1.247 ± 0.151	9.007 ± 0.461	1.113 ± 0.327	63.280 ± 5.431	38.551 ± 9.918
138	100.000 ± 0.000	66.667 ± 30.046	55.113 ± 4.897	23.952 ± 1.305	19.847 ± 4.142	2.029 ± 0.593	3.673 ± 0.294	1.077 ± 0.101	9.787 ± 0.518	0.962 ± 0.180	74.960 ± 8.886	25.981 ± 1.782
139	97.222 ± 4.811	11.111 ± 9.623	44.753 ± 0.931	0.000 ± 0.000	21.533 ± 0.195	0.000 ± 0.000	2.340 ± 0.385	0.000 ± 0.000	9.793 ± 0.524	0.000 ± 0.000	66.287 ± 1.062	0.000 ± 0.000
140	94.444 ± 4.811	38.889 ± 25.459	14.700 ± 1.916	0.000 ± 0.000	1.940 ± 0.692	0.000 ± 0.000	2.207 ± 0.388	0.000 ± 0.000	8.620 ± 0.594	0.000 ± 0.000	16.640 ± 1.530	0.000 ± 0.000
141	100.000 ± 0.000	11.111 ± 9.623	19.227 ± 2.320	0.000 ± 0.000	5.130 ± 0.567	0.000 ± 0.000	2.247 ± 0.405	0.000 ± 0.000	9.400 ± 0.758	0.000 ± 0.000	24.357 ± 2.771	0.000 ± 0.000
142	100.000 ± 0.000	80.556 ± 9.623	32.553 ± 1.709	18.083 ± 5.959	8.437 ± 1.654	1.383 ± 0.775	3.320 ± 0.418	0.862 ± 0.087	9.487 ± 0.662	0.643 ± 0.128	40.990 ± 1.427	19.467 ± 6.586
143	100.000 ± 0.000	27.778 ± 20.972	26.887 ± 1.986	0.000 ± 0.000	8.183 ± 2.389	0.000 ± 0.000	3.533 ± 0.427	0.000 ± 0.000	6.807 ± 0.877	0.000 ± 0.000	35.070 ± 3.050	0.000 ± 0.000
145	100.000 ± 0.000	2.778 ± 4.811	28.941 ± 1.469	0.000 ± 0.000	4.797 ± 1.989	0.000 ± 0.000	3.533 ± 0.476	0.000 ± 0.000	9.447 ± 0.739	0.000 ± 0.000	33.738 ± 3.352	0.000 ± 0.000
146	97.222 ± 4.811	55.556 ± 17.347	22.787 ± 0.635	0.000 ± 0.000	5.347 ± 1.606	0.000 ± 0.000	2.967 ± 0.154	0.000 ± 0.000	9.640 ± 0.646	0.000 ± 0.000	28.133 ± 2.240	0.000 ± 0.000
147	100.000 ± 0.000	13.889 ± 12.729	19.627 ± 3.069	0.000 ± 0.000	9.837 ± 1.114	0.000 ± 0.000	1.987 ± 0.181	0.000 ± 0.000	9.193 ± 0.839	0.000 ± 0.000	29.463 ± 3.753	0.000 ± 0.000
148	100.000 ± 0.000	30.556 ± 33.679	28.628 ± 3.258	0.000 ± 0.000	12.601 ± 2.296	0.000 ± 0.000	3.121 ± 0.383	0.000 ± 0.000	9.133 ± 0.762	0.000 ± 0.000	41.229 ± 1.606	0.000 ± 0.000
149	58.333 ± 8.333	16.667 ± 14.434	40.920 ± 7.201	0.000 ± 0.000	5.595 ± 2.338	0.000 ± 0.000	3.750 ± 0.693	0.000 ± 0.000	8.175 ± 1.226	0.000 ± 0.000	46.515 ± 9.234	0.000 ± 0.000
150	100.000 ± 0.000	11.111 ± 9.623	16.053 ± 0.786	0.000 ± 0.000	2.637 ± 1.626	0.000 ± 0.000	2.433 ± 0.302	0.000 ± 0.000	9.967 ± 2.001	0.000 ± 0.000	18.690 ± 1.666	0.000 ± 0.000
152	100.000 ± 0.000	33.333 ± 22.048	13.087 ± 2.203	0.000 ± 0.000	3.368 ± 0.652	0.000 ± 0.000	2.000 ± 0.475	0.000 ± 0.000	8.613 ± 0.795	0.000 ± 0.000	16.455 ± 2.542	0.000 ± 0.000
153	100.000 ± 0.000	94.444 ± 4.811	23.583 ± 2.563	14.397 ± 1.352	2.590 ± 1.009	1.584 ± 0.972	2.573 ± 0.324	1.042 ± 0.168	9.780 ± 0.837	0.617 ± 0.072	26.173 ± 1.571	15.981 ± 0.592
156	100.000 ± 0.000	0.000 ± 0.000	/	/	/	/	/	/	/	/	/	/
157	97.222 ± 4.811	8.333 ± 8.333	20.460 ± 4.164	0.000 ± 0.000	4.323 ± 2.162	0.000 ± 0.000	2.900 ± 0.173	0.000 ± 0.000	8.447 ± 0.874	0.000 ± 0.000	24.783 ± 6.287	0.000 ± 0.000
159	97.222 ± 4.811	41.667 ± 38.188	18.530 ± 1.867	16.332 ± 1.695	4.555 ± 0.078	1.256 ± 0.520	2.667 ± 0.392	1.073 ± 0.090	9.453 ± 0.696	0.700 ± 0.134	23.085	17.587 ± 2.201
160	91.667 ± 8.333	0.000 ± 0.000	/	/	/	/	/	/	/	/	/	/
161	80.556 ± 4.811	41.667 ± 16.667	42.738 ± 10.384	24.665 ± 0.375	2.194 ± 0.154	1.263 ± 0.088	3.080 ± 0.352	1.257 ± 0.140	9.790 ± 0.390	0.785 ± 0.192	44.933 ± 10.328	25.928 ± 0.286
162	100.000 ± 0.000	69.444 ± 33.679	27.697 ± 6.826	20.475 ± 3.189	1.747 ± 0.560	1.143 ± 0.457	3.360 ± 0.196	1.213 ± 0.125	8.920 ± 0.757	0.650 ± 0.141	29.443 ± 7.270	21.618 ± 3.646
163	100.000 ± 0.000	13.889 ± 4.811	22.702 ± 1.371	0.000 ± 0.000	1.043 ± 0.473	0.000 ± 0.000	4.320 ± 0.386	0.000 ± 0.000	9.787 ± 0.641	0.000 ± 0.000	23.744 ± 1.833	0.000 ± 0.000
164	88.889 ± 4.811	0.000 ± 0.000	/	/	/	/	/	/	/	/	/	/
165	88.889 ± 9.623	0.000 ± 0.000	/	/	/	/	/	/	/	/	/	/
166	100.000 ± 0.000	25.000 ± 8.333	20.383 ± 0.584	18.000 ± 0.000	4.747 ± 2.235	0.775 ± 0.000	2.460 ± 0.272	1.000 ± 0.082	9.027 ± 0.842	1.275 ± 0.250	25.130 ± 1.857	18.775 ± 0.000
167	97.222 ± 4.811	33.333 ± 43.301	24.550 ± 2.780	14.950 ± 0.000	6.197 ± 2.954	0.733 ± 0.000	2.480 ± 0.291	1.100 ± 0.126	9.607 ± 0.461	0.783 ± 0.172	30.747 ± 4.749	15.683 ± 0.000
168	94.444 ± 9.623	25.000 ± 14.434	20.027 ± 1.076	0.000 ± 0.000	10.350 ± 8.663	0.000 ± 0.000	2.540 ± 0.216	0.000 ± 0.000	8.387 ± 0.490	0.000 ± 0.000	30.377 ± 7.651	0.000 ± 0.000
169	97.222 ± 4.811	55.556 ± 9.623	18.520 ± 3.684	0.000 ± 0.000	5.292 ± 1.830	0.000 ± 0.000	3.073 ± 0.258	0.000 ± 0.000	8.793 ± 0.582	0.000 ± 0.000	23.812 ± 2.265	0.000 ± 0.000
171	100.000 ± 0.000	2.778 ± 4.811	28.470 ± 3.762	0.000 ± 0.000	14.370 ± 1.032	0.000 ± 0.000	1.507 ± 0.162	0.000 ± 0.000	7.813 ± 0.751	0.000 ± 0.000	42.840 ± 23.045	0.000 ± 0.000
172	100.000 ± 0.000	0.000 ± 0.000	/	/	/	/	/	/	/	/	/	/
173	100.000 ± 0.000	27.778 ± 29.266	48.290 ± 1.230	26.200 ± 0.000	8.960 ± 0.382	2.283 ± 0.000	4.160 ± 0.126	1.100 ± 0.071	9.130 ± 0.514	1.233 ± 0.207	57.250 ± 1.612	28.483 ± 0.000
174	100.000 ± 0.000	100.000 ± 0.000	28.200 ± 0.269	20.298 ± 1.337	3.450 ± 0.509	0.880 ± 0.302	3.660 ± 0.227	1.308 ± 0.124	8.850 ± 0.519	0.921 ± 0.193	31.650 ± 0.240	21.178 ± 1.499
175	100.000 ± 0.000	0.000 ± 0.000	/	/	/	/	/	/	/	/	/	/
176	97.222 ± 4.811	0.000 ± 0.000	/	/	/	/	/	/	/	/	/	/
177	100.000 ± 0.000	2.778 ± 4.811	21.360 ± 0.453	0.000 ± 0.000	1.675 ± 0.516	0.000 ± 0.000	2.340 ± 0.117	0.000 ± 0.000	9.640 ± 0.398	0.000 ± 0.000	23.035 ± 0.969	0.000 ± 0.000
178	100.000 ± 0.000	5.556 ± 9.623	30.265 ± 3.401	0.000 ± 0.000	1.685 ± 0.148	0.000 ± 0.000	2.810 ± 0.120	0.000 ± 0.000	7.190 ± 0.233	0.000 ± 0.000	31.950 ± 3.253	0.000 ± 0.000
179	58.333 ± 14.434	0.000 ± 0.000	/	/	/	/	/	/	/	/	/	/
180	100.000 ± 0.000	0.000 ± 0.000	/	/	/	/	/	/	/	/	/	/
181	94.444 ± 4.811	0.000 ± 0.000	/	/	/	/	/	/	/	/	/	/
182	97.222 ± 4.811	91.667 ± 8.333	28.020 ± 2.572	15.638 ± 1.486	8.860 ± 1.435	0.645 ± 0.138	7.093 ± 1.040	0.557 ± 0.122	3.340 ± 1.249	1.373 ± 0.139	36.880±2.378	16.283±1.370
183	100.000 ± 0.000	2.778 ± 4.811	20.353 ± 2.697	0.000 ± 0.000	8.697 ± 1.300	0.000 ± 0.000	8.407 ± 0.875	0.000 ± 0.000	1.580 ± 0.270	0.000 ± 0.000	29.050±3.477	0.000±0.000
184	94.444 ± 9.623	50.000 ± 30.046	33.037 ± 1.619	0.000 ± 0.000	13.807 ± 1.908	0.000 ± 0.000	9.057 ± 1.204	0.000 ± 0.000	2.547 ± 0.370	0.000 ± 0.000	46.843±2.068	0.000±0.000
185	94.444 ± 9.623	41.667 ± 22.048	26.317 ± 1.019	0.000 ± 0.000	6.587 ± 1.409	0.000 ± 0.000	6.187 ± 0.762	0.000 ± 0.000	3.420 ± 0.214	0.000 ± 0.000	32.903±2.423	0.000±0.000
186	83.333 ± 16.667	66.667 ± 22.048	35.443 ± 0.969	22.468 ± 1.647	14.440 ± 0.380	0.654 ± 0.205	8.540 ± 0.407	0.664 ± 0.145	3.527 ± 0.450	1.371 ± 0.182	49.883±0.663	23.123±1.713
187	91.667 ± 8.333	16.667 ± 8.333	27.780 ± 1.064	0.000 ± 0.000	10.030 ± 4.012	0.000 ± 0.000	7.413 ± 0.761	0.000 ± 0.000	3.147 ± 0.510	0.000 ± 0.000	37.810±4.159	0.000±0.000
188	97.222 ± 4.811	8.333 ± 8.333	14.497 ± 0.721	0.000 ± 0.000	5.258 ± 1.881	0.000 ± 0.000	6.793 ± 0.640	0.000 ± 0.000	2.180 ± 0.260	0.000 ± 0.000	19.755±2.469	0.000±0.000
189	91.667 ± 8.333	22.222 ± 17.347	19.813 ± 3.998	0.000 ± 0.000	11.462 ± 3.520	0.000 ± 0.000	6.020 ± 0.507	0.000 ± 0.000	2.553 ± 0.674	0.000 ± 0.000	31.275±6.715	0.000±0.000
190	100.000 ± 0.000	44.444 ± 29.266	24.297 ± 1.001	0.000 ± 0.000	12.287 ± 1.004	0.000 ± 0.000	9.500 ± 0.733	0.000 ± 0.000	2.593 ± 0.473	0.000 ± 0.000	36.583±1.880	0.000±0.000
191	97.222 ± 4.811	86.111 ± 12.729	18.147 ± 0.455	11.143 ± 1.528	8.957 ± 0.265	1.029 ± 0.262	6.960 ± 1.246	0.613 ± 0.083	2.313 ± 0.302	1.147 ± 0.113	27.103±0.571	12.172±1.393
192	86.111 ± 4.811	11.111 ± 9.623	21.477 ± 2.195	0.000 ± 0.000	8.400 ± 0.873	0.000 ± 0.000	8.513 ± 0.798	0.000 ± 0.000	2.593 ± 0.502	0.000 ± 0.000	29.877±2.874	0.000±0.000
194	83.333 ± 8.333	69.444 ± 4.811	37.467 ± 1.215	24.149 ± 2.312	19.693 ± 4.476	1.124 ± 0.503	8.913 ± 1.062	0.867 ± 0.161	2.407 ± 0.413	1.147 ± 0.113	57.160±5.131	25.273±1.814
196	100.000 ± 0.000	11.111 ± 4.811	29.600 ± 1.297	0.000 ± 0.000	13.640 ± 0.705	0.000 ± 0.000	7.993 ± 0.807	0.000 ± 0.000	3.353 ± 0.290	0.000 ± 0.000	43.240±1.671	0.000±0.000
197	75.000 ± 16.667	27.778 ± 12.729	37.824 ± 2.415	0.000 ± 0.000	15.573 ± 1.513	0.000 ± 0.000	6.267 ± 0.847	0.000 ± 0.000	2.573 ± 0.369	0.000 ± 0.000	53.398±2.971	0.000±0.000
198	100.000 ± 0.000	2.778 ± 4.811	21.817 ± 2.640	0.000 ± 0.000	11.097 ± 2.186	0.000 ± 0.000	7.753 ± 1.037	0.000 ± 0.000	2.827 ± 0.351	0.000 ± 0.000	32.913±4.813	0.000±0.000
199	36.111 ± 12.729	0.000 ± 0.000	/	/	/	/	/	/	/	/	/	/
200	100.000 ± 0.000	58.333 ± 14.434	27.017 ± 1.201	0.000 ± 0.000	14.127 ± 0.825	0.000 ± 0.000	9.487 ± 0.805	0.000 ± 0.000	2.967 ± 0.241	0.000 ± 0.000	41.143±1.732	0.000±0.000
202	100.000 ± 0.000	22.222 ± 4.811	23.960 ± 0.263	0.000 ± 0.000	14.617 ± 1.316	0.000 ± 0.000	7.513 ± 0.715	0.000 ± 0.000	3.407 ± 0.539	0.000 ± 0.000	38.577±1.080	0.000±0.000
203	100.000 ± 0.000	55.556 ± 17.347	24.337 ± 0.238	0.000 ± 0.000	13.418 ± 1.828	0.000 ± 0.000	15.387 ± 23.529	0.000 ± 0.000	2.360 ± 0.241	0.000 ± 0.000	37.754±1.707	0.000±0.000
204	94.444 ± 4.811	44.444 ± 17.347	24.507 ± 2.962	0.000 ± 0.000	10.915 ± 2.223	0.000 ± 0.000	7.908 ± 0.936	0.000 ± 0.000	2.738 ± 0.468	0.000 ± 0.000	35.422±4.844	0.000±0.000
205	88.889 ± 9.623	0.000 ± 0.000	/	/	/	/	/	/	/	/	/	/
206	100.000 ± 0.000	52.778 ± 9.623	20.907 ± 2.542	0.000 ± 0.000	11.837 ± 1.626	0.000 ± 0.000	5.753 ± 0.422	0.000 ± 0.000	2.333 ± 0.289	0.000 ± 0.000	32.743±4.099	0.000±0.000
207	100.000 ± 0.000	100.000 ± 0.000	46.730 ± 1.512	24.870 ± 4.258	14.240 ± 1.637	0.845 ± 0.021	5.473 ± 0.356	1.033 ± 0.159	4.067 ± 0.277	1.547 ± 0.173	60.970±0.933	25.433±3.956
208	100.000 ± 0.000	83.333 ± 8.333	21.780 ± 0.478	12.816 ± 0.896	9.677 ± 0.762	1.148 ± 0.345	3.007 ± 0.139	1.013 ± 0.136	8.833 ± 0.628	0.927 ± 0.219	31.457 ± 0.680	13.963 ± 1.230
209	100.000 ± 0.000	63.889 ± 12.729	33.220 ± 1.975	0.000 ± 0.000	9.883 ± 0.465	0.000 ± 0.000	3.533 ± 0.195	0.000 ± 0.000	7.353 ± 0.638	0.000 ± 0.000	43.103 ± 1.760	0.000 ± 0.000
210	100.000 ± 0.000	8.333 ± 8.333	23.550 ± 2.272	0.000 ± 0.000	9.333 ± 0.595	0.000 ± 0.000	2.913 ± 0.521	0.000 ± 0.000	6.800 ± 0.824	0.000 ± 0.000	32.883 ± 1.885	0.000 ± 0.000
211	100.000 ± 0.000	88.889 ± 12.729	30.880 ± 1.667	20.645 ± 2.466	14.860 ± 1.300	1.576 ± 0.206	8.527 ± 0.907	0.707 ± 0.128	2.820 ± 0.328	1.227 ± 0.103	45.740±1.333	22.221±2.424
212	100.000 ± 0.000	77.778 ± 31.549	16.853 ± 1.201	14.480 ± 2.745	12.813 ± 1.496	1.643 ± 0.732	6.347 ± 0.777	0.773 ± 0.103	2.313 ± 0.331	1.213 ± 0.083	29.667±0.301	16.123±3.211
213	88.889 ± 4.811	27.778 ± 9.623	37.890 ± 4.966	0.000 ± 0.000	17.370 ± 2.039	0.000 ± 0.000	6.460 ± 0.553	0.000 ± 0.000	2.933 ± 0.447	0.000 ± 0.000	55.260±6.816	0.000±0.000
214	55.556 ± 34.694	0.000 ± 0.000	/	/	/	/	/	/	/	/	/	/
215	86.111 ± 4.811	36.111 ± 12.729	32.917 ± 0.370	0.000 ± 0.000	12.153 ± 1.061	0.000 ± 0.000	5.453 ± 0.496	0.000 ± 0.000	3.513 ± 0.577	0.000 ± 0.000	45.070±0.966	0.000±0.000
216	66.667 ± 57.735	0.000 ± 0.000	/	/	/	/	/	/	/	/	/	/
217	33.333 ± 14.434	0.000 ± 0.000	/	/	/	/	/	/	/	/	/	/
218	100.000 ± 0.000	63.889 ± 4.811	17.540 ± 3.026	17.533 ± 2.821	6.317 ± 1.973	1.836 ± 0.515	6.560 ± 0.884	0.625 ± 0.128	2.393 ± 0.191	1.238 ± 0.106	25.517±0.699	19.376±2.512
219	100.000 ± 0.000	97.222 ± 4.811	19.483 ± 1.595	16.383 ± 1.125	8.000 ± 0.975	0.925 ± 0.548	8.460 ± 0.600	0.707 ± 0.107	2.373 ± 0.276	1.240 ± 0.168	27.483±2.570	17.308±0.895
220	50.000 ± 14.434	0.000 ± 0.000	/	/	/	/	/	/	/	/	/	/
221	94.444 ± 9.623	61.111 ± 12.729	39.543 ± 1.857	29.953 ± 4.771	15.163 ± 0.726	1.328 ± 0.351	2.500 ± 0.181	1.393 ± 0.212	7.147 ± 0.616	0.950 ± 0.174	54.707 ± 2.347	31.282 ± 5.121
222	100.000 ± 0.000	2.778 ± 4.811	39.833 ± 1.415	0.000 ± 0.000	13.173 ± 0.488	0.000 ± 0.000	3.333 ± 0.287	0.000 ± 0.000	7.393 ± 0.651	0.000 ± 0.000	53.007 ± 1.043	0.000 ± 0.000
223	97.222 ± 4.811	19.444 ± 12.729	20.327 ± 1.800	0.000 ± 0.000	9.303 ± 0.629	0.000 ± 0.000	2.867 ± 0.331	0.000 ± 0.000	9.380 ± 0.641	0.000 ± 0.000	29.630 ± 2.215	0.000 ± 0.000
224	100.000 ± 0.000	11.111 ± 4.811	23.867 ± 3.795	0.000 ± 0.000	7.100 ± 1.179	0.000 ± 0.000	2.530 ± 0.488	0.000 ± 0.000	8.370 ± 0.675	0.000 ± 0.000	20.644 ± 18.221	0.000 ± 0.000
225	19.444 ± 12.729	0.000 ± 0.000	/	/	/	/	/	/	/	/	/	/
226	100.000 ± 0.000	2.778 ± 4.811	14.120 ± 0.884	0.000 ± 0.000	6.610 ± 0.938	0.000 ± 0.000	1.933 ± 0.145	0.000 ± 0.000	7.107 ± 0.592	0.000 ± 0.000	20.730 ± 0.485	0.000 ± 0.000
227	100.000 ± 0.000	2.778 ± 4.811	23.700 ± 1.910	0.000 ± 0.000	8.033 ± 0.918	0.000 ± 0.000	3.160 ± 0.150	0.000 ± 0.000	7.233 ± 0.525	0.000 ± 0.000	31.733 ± 2.180	0.000 ± 0.000
228	100.000 ± 0.000	5.556 ± 4.811	18.977 ± 0.708	0.000 ± 0.000	7.910 ± 1.196	0.000 ± 0.000	2.820 ± 0.399	0.000 ± 0.000	6.753 ± 0.563	0.000 ± 0.000	26.887 ± 1.295	0.000 ± 0.000
229	100.000 ± 0.000	2.778 ± 4.811	20.962 ± 3.437	0.000 ± 0.000	6.728 ± 2.016	0.000 ± 0.000	1.677 ± 0.255	0.000 ± 0.000	6.854 ± 0.629	0.000 ± 0.000	27.690 ± 5.409	0.000 ± 0.000
230	100.000 ± 0.000	91.667 ± 8.333	37.053 ± 0.876	21.818 ± 2.043	20.141 ± 3.653	0.798 ± 0.240	2.627 ± 0.337	1.243 ± 0.195	8.633 ± 0.859	1.393 ± 0.354	57.193 ± 4.477	22.616 ± 2.172
231	100.000 ± 0.000	2.778 ± 4.811	41.364 ± 2.007	0.000 ± 0.000	11.983 ± 3.339	0.000 ± 0.000	2.593 ± 0.573	0.000 ± 0.000	6.087 ± 0.749	0.000 ± 0.000	53.347 ± 3.464	0.000 ± 0.000
232	100.000 ± 0.000	2.778 ± 4.811	30.213 ± 1.538	0.000 ± 0.000	14.783 ± 0.284	0.000 ± 0.000	2.827 ± 0.415	0.000 ± 0.000	7.320 ± 0.598	0.000 ± 0.000	44.997 ± 1.787	0.000 ± 0.000
233	100.000 ± 0.000	2.778 ± 4.811	35.892 ± 2.329	0.000 ± 0.000	10.443 ± 1.519	0.000 ± 0.000	3.000 ± 0.454	0.000 ± 0.000	6.409 ± 0.701	0.000 ± 0.000	46.335 ± 0.895	0.000 ± 0.000
234	100.000 ± 0.000	83.333 ± 8.333	24.097 ± 0.539	22.728 ± 2.388	14.223 ± 1.986	0.687 ± 0.075	2.287 ± 0.264	1.020 ± 0.169	8.673 ± 0.847	0.760 ± 0.165	38.320 ± 2.467	15.610 ± 13.617
235	97.222 ± 4.811	19.444 ± 4.811	36.537 ± 0.882	0.000 ± 0.000	20.983 ± 1.504	0.000 ± 0.000	2.813 ± 0.261	0.000 ± 0.000	7.727 ± 0.985	0.000 ± 0.000	57.520 ± 2.311	0.000 ± 0.000
236	100.000 ± 0.000	2.778 ± 4.811	16.751 ± 1.207	0.000 ± 0.000	9.454 ± 2.454	0.000 ± 0.000	1.627 ± 0.269	0.000 ± 0.000	7.220 ± 0.850	0.000 ± 0.000	26.205 ± 3.481	0.000 ± 0.000
237	100.000 ± 0.000	19.444 ± 20.972	36.443 ± 3.935	0.000 ± 0.000	20.520 ± 2.141	0.000 ± 0.000	2.440 ± 0.295	0.000 ± 0.000	9.253 ± 0.796	0.000 ± 0.000	56.963 ± 5.935	0.000 ± 0.000
238	100.000 ± 0.000	38.889 ± 4.811	29.553 ± 1.640	0.000 ± 0.000	13.967 ± 3.089	0.000 ± 0.000	3.253 ± 0.434	0.000 ± 0.000	6.307 ± 0.834	0.000 ± 0.000	43.520 ± 4.600	0.000 ± 0.000
239	52.778 ± 24.056	0.000 ± 0.000	/	/	/	/	/	/	/	/	/	/
240	100.000 ± 0.000	75.000 ± 0.000	27.853 ± 1.718	0.000 ± 0.000	15.747 ± 2.740	0.000 ± 0.000	3.127 ± 0.359	0.000 ± 0.000	6.967 ± 1.068	0.000 ± 0.000	43.600 ± 4.390	0.000 ± 0.000
241	63.889 ± 20.972	0.000 ± 0.000	/	/	/	/	/	/	/	/	/	/
242	94.444 ± 4.811	47.222 ± 4.811	28.407 ± 1.414	17.825 ± 4.158	11.294 ± 1.589	1.036 ± 0.090	2.773 ± 0.371	1.108 ± 0.198	8.313 ± 1.082	0.577 ± 0.109	39.701 ± 3.003	18.861 ± 4.082
243	100.000 ± 0.000	5.556 ± 4.811	16.950 ± 2.270	0.000 ± 0.000	9.617 ± 3.168	0.000 ± 0.000	2.120 ± 0.361	0.000 ± 0.000	8.880 ± 1.213	0.000 ± 0.000	26.567 ± 5.285	0.000 ± 0.000
244	88.889 ± 9.623	11.111 ± 9.623	33.116 ± 0.388	0.000 ± 0.000	11.500 ± 1.005	0.000 ± 0.000	2.227 ± 0.212	0.000 ± 0.000	5.807 ± 1.450	0.000 ± 0.000	44.616 ± 1.194	0.000 ± 0.000
245	100.000 ± 0.000	77.778 ± 17.347	22.173 ± 1.859	13.2 ± 0.000	12.949 ± 0.974	1.467 ± 0.000	2.260 ± 0.223	1.167 ± 0.058	7.620 ± 1.406	0.667 ± 0.153	35.123 ± 1.796	4.889 ± 8.468
246	97.222 ± 4.811	16.667 ± 14.434	23.635 ± 0.589	15.2 ± 0.000	7.904 ± 2.200	2.275 ± 0.000	2.113 ± 0.250	1.125 ± 0.171	6.529 ± 0.831	1.050 ± 0.129	31.539 ± 2.713	5.825 ± 10.089
247	100.000 ± 0.000	2.778 ± 4.811	24.663 ± 0.263	0.000 ± 0.000	9.653 ± 1.353	0.000 ± 0.000	2.387 ± 0.177	0.000 ± 0.000	9.740 ± 0.805	0.000 ± 0.000	34.317 ± 1.152	0.000 ± 0.000
248	97.222 ± 4.811	19.444 ± 4.811	24.787 ± 0.836	0.000 ± 0.000	8.389 ± 0.882	0.000 ± 0.000	2.427 ± 0.191	0.000 ± 0.000	10.653 ± 1.448	0.000 ± 0.000	33.176 ± 1.718	0.000 ± 0.000
249	100.000 ± 0.000	27.778 ± 19.245	30.347 ± 3.461	0.000 ± 0.000	11.103 ± 1.850	0.000 ± 0.000	2.933 ± 0.172	0.000 ± 0.000	11.393 ± 0.943	0.000 ± 0.000	41.450 ± 3.174	0.000 ± 0.000
250	94.444 ± 9.623	11.111 ± 12.729	32.278 ± 1.887	0.000 ± 0.000	5.944 ± 1.298	0.000 ± 0.000	3.553 ± 0.314	0.000 ± 0.000	4.933 ± 1.071	0.000 ± 0.000	38.222 ± 3.017	0.000 ± 0.000
252	97.222 ± 4.811	41.667 ± 16.667	28.268 ± 1.804	10.950 ± 3.465	4.528 ± 1.437	0.717 ± 0.306	3.087 ± 0.259	1.033 ± 0.308	8.893 ± 0.511	0.883 ± 0.117	32.797 ± 2.071	7.778 ± 7.096
253	100.000 ± 0.000	100.000 ± 0.000	24.360 ± 0.452	13.543 ± 1.650	9.483 ± 2.562	2.138 ± 0.183	9.333 ± 0.797	0.747 ± 0.074	3.340 ± 0.267	1.047 ± 0.164	33.843±2.826	15.681±1.772
254	75.000 ± 14.434	8.333 ± 14.434	15.232 ± 0.976	0.000 ± 0.000	6.805 ± 3.621	0.000 ± 0.000	7.292 ± 0.975	0.000 ± 0.000	2.231 ± 0.160	0.000 ± 0.000	22.037±4.059	0.000±0.000
255	100.000 ± 0.000	19.444 ± 9.623	19.847 ± 0.522	0.000 ± 0.000	9.617 ± 1.463	0.000 ± 0.000	6.960 ± 0.806	0.000 ± 0.000	2.873 ± 0.219	0.000 ± 0.000	29.463±1.726	0.000±0.000
256	100.000 ± 0.000	94.444 ± 9.623	30.657 ± 2.174	12.397 ± 0.663	15.283 ± 1.015	1.510 ± 0.522	13.627 ± 0.522	0.807 ± 0.096	2.947 ± 0.185	1.027 ± 0.183	45.940±3.189	13.908±0.458
257	97.222 ± 4.811	25.000 ± 8.333	29.257 ± 3.509	0.000 ± 0.000	11.711 ± 2.825	0.000 ± 0.000	7.760 ± 1.894	0.000 ± 0.000	2.040 ± 0.253	0.000 ± 0.000	40.968±4.542	0.000±0.000
258	100.000 ± 0.000	36.111 ± 9.623	22.620 ± 0.947	0.000 ± 0.000	10.260 ± 1.467	0.000 ± 0.000	7.080 ± 0.463	0.000 ± 0.000	2.280 ± 0.254	0.000 ± 0.000	32.880±2.394	0.000±0.000
260	97.222 ± 4.811	55.556 ± 25.459	24.764 ± 0.691	30.913 ± 0.614	8.697 ± 1.130	1.991 ± 0.864	6.107 ± 0.252	0.525 ± 0.062	1.687 ± 0.119	0.950 ± 0.220	33.461±1.821	32.904±0.393
261	100.000 ± 0.000	0.000 ± 0.000	/	/	/	/	/	/	/	/	/	/
263	100.000 ± 0.000	2.778 ± 4.811	13.643 ± 1.568	0.000 ± 0.000	7.917 ± 0.715	0.000 ± 0.000	7.467 ± 0.764	0.000 ± 0.000	1.593 ± 0.205	0.000 ± 0.000	21.560±1.791	0.000±0.000
264	100.000 ± 0.000	16.667 ± 16.667	28.830 ± 1.818	0.000 ± 0.000	11.417 ± 1.459	0.000 ± 0.000	5.840 ± 0.591	0.000 ± 0.000	2.033 ± 0.223	0.000 ± 0.000	40.247±3.139	0.000±0.000
265	100.000 ± 0.000	47.222 ± 26.788	22.894 ± 2.111	13.318 ± 1.213	11.037 ± 1.239	1.485 ± 0.233	5.173 ± 0.906	1.067 ± 0.132	1.933 ± 0.209	1.156 ± 0.088	33.931±3.249	9.868±8.607
266	100.000 ± 0.000	2.778 ± 4.811	17.122 ± 2.213	0.000 ± 0.000	7.442 ± 2.215	0.000 ± 0.000	7.013 ± 0.479	0.000 ± 0.000	1.840 ± 0.253	0.000 ± 0.000	24.564±3.785	0.000±0.000
267	72.222 ± 12.729	0.000 ± 0.000	/	/	/	/	/	/	/	/	/	/
268	83.333 ± 22.048	0.000 ± 0.000	/	/	/	/	/	/	/	/	/	/
269	100.000 ± 0.000	63.889 ± 4.811	23.537 ± 2.010	0.000 ± 0.000	15.120 ± 1.059	0.000 ± 0.000	10.540 ± 0.494	0.000 ± 0.000	2.367 ± 0.302	0.000 ± 0.000	38.657±1.731	0.000±0.000
270	100.000 ± 0.000	2.778 ± 4.811	26.183 ± 2.662	0.000 ± 0.000	10.769 ± 3.732	0.000 ± 0.000	9.829 ± 1.157	0.000 ± 0.000	2.021 ± 0.406	0.000 ± 0.000	36.953±6.339	0.000±0.000
271	100.000 ± 0.000	2.778 ± 4.811	13.637 ± 3.172	0.000 ± 0.000	7.321 ± 4.006	0.000 ± 0.000	9.360 ± 0.475	0.000 ± 0.000	1.840 ± 0.130	0.000 ± 0.000	20.958±3.114	0.000±0.000
272	100.000 ± 0.000	72.222 ± 19.245	31.920 ± 0.875	14.375 ± 1.650	15.510 ± 2.643	1.375 ± 0.442	8.673 ± 0.363	0.750 ± 0.058	2.893 ± 0.252	1.075 ± 0.126	47.430±2.760	5.250±7.932
273	72.222 ± 9.623	0.000 ± 0.000	/	/	/	/	/	/	/	/	/	/
274	55.556 ± 17.347	0.000 ± 0.000	/	/	/	/	/	/	/	/	/	/
275	94.444 ± 4.811	50.000 ± 14.434	36.858 ± 2.787	18.483 ± 3.646	12.422 ± 4.767	1.539 ± 0.497	10.893 ± 2.565	0.691 ± 0.104	2.840 ± 0.244	1.245 ± 0.093	49.280±7.544	20.022±3.585
276	100.000 ± 0.000	8.333 ± 0.000	26.710 ± 1.416	0.000 ± 0.000	4.697 ± 0.441	0.000 ± 0.000	6.447 ± 0.649	0.000 ± 0.000	2.673 ± 0.442	0.000 ± 0.000	31.407±1.015	0.000±0.000
277	100.000 ± 0.000	22.222 ± 17.347	20.773 ± 1.583	0.000 ± 0.000	9.373 ± 1.418	0.000 ± 0.000	8.587 ± 0.995	0.000 ± 0.000	2.967 ± 0.403	0.000 ± 0.000	30.147±2.630	0.000±0.000
278	91.667 ± 14.434	13.889 ± 12.729	17.440 ± 0.806	0.000 ± 0.000	10.257 ± 4.264	0.000 ± 0.000	9.227 ± 1.359	0.000 ± 0.000	2.300 ± 0.414	0.000 ± 0.000	27.697±4.951	0.000±0.000
279	100.000 ± 0.000	2.778 ± 4.811	23.297 ± 3.681	0.000 ± 0.000	11.339 ± 1.630	0.000 ± 0.000	7.480 ± 0.715	0.000 ± 0.000	2.327 ± 0.271	0.000 ± 0.000	34.636±5.045	0.000±0.000
280	100.000 ± 0.000	2.778 ± 4.811	23.920 ± 0.462	0.000 ± 0.000	11.477 ± 0.827	0.000 ± 0.000	8.500 ± 0.979	0.000 ± 0.000	2.873 ± 0.246	0.000 ± 0.000	35.397±1.227	0.000±0.000
281	100.000 ± 0.000	2.778 ± 4.811	39.160 ± 3.430	0.000 ± 0.000	18.867 ± 2.150	0.000 ± 0.000	9.007 ± 0.337	0.000 ± 0.000	3.840 ± 0.412	0.000 ± 0.000	58.027±5.413	0.000±0.000
282	100.000 ± 0.000	13.889 ± 17.347	30.917 ± 2.790	0.000 ± 0.000	14.940 ± 1.760	0.000 ± 0.000	10.073 ± 0.274	0.000 ± 0.000	2.453 ± 0.302	0.000 ± 0.000	45.857±4.398	0.000±0.000
283	83.333 ± 8.333	0.000 ± 0.000	/	/	/	/	/	/	/	/	/	/
285	94.444 ± 4.811	0.000 ± 0.000	/	/	/	/	/	/	/	/	/	/
286	100.000 ± 0.000	36.111 ± 25.459	33.529 ± 2.204	0.000 ± 0.000	17.056 ± 3.328	0.000 ± 0.000	10.327 ± 0.428	0.000 ± 0.000	3.307 ± 0.343	0.000 ± 0.000	50.584±1.173	0.000±0.000
287	88.889 ± 9.623	0.000 ± 0.000	/	/	/	/	/	/	/	/	/	/
290	94.444 ± 9.623	11.111 ± 4.811	17.686 ± 0.629	0.000 ± 0.000	10.429 ± 2.589	0.000 ± 0.000	10.300 ± 0.510	0.000 ± 0.000	2.020 ± 0.268	0.000 ± 0.000	28.115±2.445	0.000±0.000
291	97.222 ± 4.811	69.444 ± 4.811	35.743 ± 3.164	17.598 ± 2.293	13.940 ± 1.969	0.867 ± 0.617	9.000 ± 0.469	0.636 ± 0.067	4.120 ± 0.411	1.364 ± 0.112	49.683±4.247	18.464±2.230
292	97.222 ± 4.811	13.889 ± 12.729	22.484 ± 0.553	0.000 ± 0.000	12.691 ± 1.444	0.000 ± 0.000	9.933 ± 0.568	0.000 ± 0.000	2.800 ± 0.336	0.000 ± 0.000	35.175±1.008	0.000±0.000
293	100.000 ± 0.000	5.556 ± 4.811	19.817 ± 1.649	0.000 ± 0.000	11.513 ± 0.430	0.000 ± 0.000	8.720 ± 0.662	0.000 ± 0.000	2.280 ± 0.353	0.000 ± 0.000	31.330±1.947	0.000±0.000
294	91.667 ± 8.333	0.000 ± 0.000	/	/	/	/	/	/	/	/	/	/
295	52.778 ± 4.811	0.000 ± 0.000	/	/	/	/	/	/	/	/	/	/
296	66.667 ± 16.667	0.000 ± 0.000	/	/	/	/	/	/	/	/	/	/
297	94.444 ± 4.811	0.000 ± 0.000	/	/	/	/	/	/	/	/	/	/
298	100.000 ± 0.000	36.111 ± 17.347	31.763 ± 0.170	0.000 ± 0.000	20.123 ± 2.563	0.000 ± 0.000	2.907 ± 0.144	0.000 ± 0.000	12.393 ± 0.403	0.000 ± 0.000	51.887 ± 2.733	0.000 ± 0.000
299	91.667 ± 14.434	13.889 ± 9.623	18.193 ± 1.368	0.000 ± 0.000	12.727 ± 2.382	0.000 ± 0.000	1.680 ± 0.170	0.000 ± 0.000	6.513 ± 1.843	0.000 ± 0.000	30.920 ± 3.526	0.000 ± 0.000
300	80.556 ± 4.811	0.000 ± 0.000	/	/	/	/	/	/	/	/	/	/
302	97.222 ± 4.811	77.778 ± 17.347	24.079 ± 3.134	20.180 ± 2.606	18.378 ± 0.795	1.527 ± 0.626	2.053 ± 0.272	0.973 ± 0.191	5.853 ± 0.922	0.740 ± 0.159	42.457 ± 3.812	21.707 ± 3.210
303	83.333 ± 8.333	0.000 ± 0.000	/	/	/	/	/	/	/	/	/	/
304	94.444 ± 9.623	8.333 ± 8.333	36.475 ± 4.754	0.000 ± 0.000	16.450 ± 4.757	0.000 ± 0.000	3.040 ± 0.282	0.000 ± 0.000	8.580 ± 1.776	0.000 ± 0.000	52.925 ± 9.304	0.000 ± 0.000
305	100.000 ± 0.000	97.222 ± 4.811	34.537 ± 3.479	17.737 ± 0.281	19.273 ± 3.940	2.237 ± 0.831	3.567 ± 0.364	1.173 ± 0.080	7.013 ± 1.871	0.773 ± 0.149	53.810 ± 7.411	19.973 ± 1.109
306	100.000 ± 0.000	80.556 ± 4.811	22.907 ± 1.124	12.450 ± 2.856	13.557 ± 0.924	2.810 ± 1.649	2.540 ± 0.311	1.108 ± 0.124	9.533 ± 0.852	0.608 ± 0.079	36.463 ± 1.989	15.260 ± 1.621
307	100.000 ± 0.000	41.667 ± 33.333	32.870 ± 3.281	18.010 ± 0.000	17.027 ± 1.916	2.400 ± 0.000	2.947 ± 0.181	1.260 ± 0.089	7.967 ± 1.049	0.840 ± 0.114	49.897 ± 4.984	20.410 ± 0.000
308	94.444 ± 4.811	11.111 ± 12.729	42.568 ± 0.739	0.000 ± 0.000	19.189 ± 1.503	0.000 ± 0.000	2.947 ± 0.185	0.000 ± 0.000	9.233 ± 1.110	0.000 ± 0.000	61.757 ± 1.065	0.000 ± 0.000
309	100.000 ± 0.000	58.333 ± 22.048	25.150 ± 2.871	12.862 ± 2.819	9.398 ± 1.046	1.388 ± 0.580	2.900 ± 0.466	1.223 ± 0.159	9.160 ± 1.196	1.007 ± 0.209	34.548 ± 3.679	14.250 ± 3.399
310	100.000 ± 0.000	0.000 ± 0.000	/	/	/	/	/	/	/	/	/	/
311	100.000 ± 0.000	16.667 ± 0.000	26.670 ± 2.450	0.000 ± 0.000	12.877 ± 3.080	0.000 ± 0.000	3.187 ± 0.590	0.000 ± 0.000	7.927 ± 1.405	0.000 ± 0.000	39.547 ± 4.856	0.000 ± 0.000
312	97.222 ± 4.811	58.333 ± 22.048	29.141 ± 1.820	15.992 ± 1.827	15.086 ± 2.894	1.892 ± 0.153	2.953 ± 0.398	1.110 ± 0.099	9.040 ± 1.587	0.750 ± 0.158	44.227 ± 4.575	17.883 ± 1.673
313	100.000 ± 0.000	22.222 ± 20.972	29.367 ± 2.083	0.000 ± 0.000	16.070 ± 0.557	0.000 ± 0.000	2.820 ± 0.174	0.000 ± 0.000	8.833 ± 1.445	0.000 ± 0.000	45.437 ± 2.631	0.000 ± 0.000
314	100.000 ± 0.000	2.778 ± 4.811	28.377 ± 2.493	0.000 ± 0.000	9.933 ± 1.431	0.000 ± 0.000	2.273 ± 0.435	0.000 ± 0.000	9.133 ± 1.553	0.000 ± 0.000	38.310 ± 2.449	0.000 ± 0.000
315	97.222 ± 4.811	0.000 ± 0.000	/	/	/	/	/	/	/	/	/	/
316	100.000 ± 0.000	86.111 ± 17.347	29.500 ± 0.207	12.925 ± 0.573	11.097 ± 0.802	1.925 ± 0.189	3.760 ± 0.253	1.175 ± 0.166	6.900 ± 1.568	0.633 ± 0.089	40.597 ± 0.601	14.850 ± 0.676
317	97.222 ± 4.811	8.333 ± 8.333	37.067 ± 5.165	0.000 ± 0.000	10.337 ± 1.424	0.000 ± 0.000	3.347 ± 0.410	0.000 ± 0.000	5.873 ± 0.877	0.000 ± 0.000	47.404 ± 6.540	0.000 ± 0.000
318	100.000 ± 0.000	61.111 ± 29.266	31.230 ± 0.663	18.498 ± 2.147	13.940 ± 3.877	1.660 ± 0.481	2.767 ± 0.219	1.290 ± 0.099	8.913 ± 1.216	0.580 ± 0.079	45.170 ± 4.475	20.158 ± 2.628
319	100.000 ± 0.000	41.667 ± 22.048	23.647 ± 0.347	13.154 ± 0.112	12.160 ± 1.410	1.125 ± 0.177	3.133 ± 0.289	1.171 ± 0.049	9.793 ± 1.247	0.929 ± 0.170	35.807 ± 1.168	14.279 ± 0.065
320	100.000 ± 0.000	94.444 ± 9.623	28.827 ± 1.596	14.922 ± 0.849	12.397 ± 2.433	0.798 ± 0.352	3.113 ± 0.185	1.267 ± 0.098	8.407 ± 0.992	0.693 ± 0.162	41.223 ± 1.949	15.720 ± 1.186
321	77.778 ± 12.729	11.111 ± 9.623	19.436 ± 0.175	0.000 ± 0.000	14.798 ± 0.739	0.000 ± 0.000	1.950 ± 0.280	0.000 ± 0.000	9.010 ± 1.184	0.000 ± 0.000	34.234 ± 0.914	0.000 ± 0.000
322	100.000 ± 0.000	36.111 ± 29.266	26.753 ± 3.217	14.947 ± 0.726	14.110 ± 1.543	0.693 ± 0.387	3.207 ± 0.383	1.200 ± 0.053	9.687 ± 1.144	0.575 ± 0.183	40.863 ± 3.548	15.640 ± 0.339
323	97.222 ± 4.811	36.111 ± 9.623	35.363 ± 5.651	0.000 ± 0.000	20.367 ± 2.101	0.000 ± 0.000	3.120 ± 0.406	0.000 ± 0.000	8.640 ± 1.558	0.000 ± 0.000	55.730 ± 7.642	0.000 ± 0.000
324	97.222 ± 4.811	72.222 ± 4.811	32.820 ± 1.326	19.394 ± 2.957	21.077 ± 2.067	3.232 ± 1.361	2.913 ± 0.247	1.147 ± 0.083	6.560 ± 1.418	0.693 ± 0.133	53.897 ± 2.081	22.626 ± 4.303
325	100.000 ± 0.000	41.667 ± 0.000	26.463 ± 0.717	17.512 ± 1.070	14.200 ± 1.373	1.847 ± 0.110	3.367 ± 0.238	1.214 ± 0.086	9.300 ± 1.619	0.700 ± 0.141	40.663 ± 1.944	19.358 ± 1.161
326	100.000 ± 0.000	94.444 ± 4.811	35.257 ± 0.935	24.807 ± 4.596	17.530 ± 1.527	2.527 ± 0.540	3.420 ± 0.300	1.233 ± 0.154	9.053 ± 1.125	0.679 ± 0.142	52.787 ± 2.334	27.334 ± 5.084
327	100.000 ± 0.000	86.111 ± 4.811	35.750 ± 1.633	26.881 ± 5.028	17.237 ± 1.047	3.026 ± 0.562	3.020 ± 0.278	1.280 ± 0.234	5.667 ± 0.974	0.933 ± 0.226	52.987 ± 0.645	29.907 ± 5.570
328	100.000 ± 0.000	63.889 ± 12.729	33.040 ± 0.404	19.143 ± 2.717	17.252 ± 2.371	1.479 ± 0.384	2.973 ± 0.183	1.142 ± 0.116	8.407 ± 1.802	0.492 ± 0.076	50.291 ± 2.619	20.622 ± 2.936
329	91.667 ± 8.333	11.111 ± 4.811	26.203 ± 2.090	0.000 ± 0.000	8.710 ± 0.580	0.000 ± 0.000	2.789 ± 0.518	0.000 ± 0.000	5.822 ± 1.260	0.000 ± 0.000	34.913 ± 2.669	0.000 ± 0.000
330	100.000 ± 0.000	2.778 ± 4.811	14.821 ± 1.273	0.000 ± 0.000	6.522 ± 1.121	0.000 ± 0.000	9.457 ± 0.568	0.000 ± 0.000	2.307 ± 0.256	0.000 ± 0.000	21.343±1.098	0.000±0.000
331	97.222 ± 4.811	75.000 ± 16.667	23.288 ± 3.015	10.897 ± 0.877	8.671 ± 4.067	1.782 ± 0.050	9.907 ± 0.705	0.636 ± 0.150	3.040 ± 0.292	0.982 ± 0.133	31.959±6.703	12.678±0.854
332	100.000 ± 0.000	91.667 ± 8.333	27.050 ± 0.547	21.660 ± 2.266	10.230 ± 4.072	0.848 ± 0.458	9.080 ± 1.631	0.973 ± 0.139	2.460 ± 0.331	1.447 ± 0.213	37.280±3.533	22.509±1.920
333	80.556 ± 4.811	0.000 ± 0.000	/	/	/	/	/	/	/	/	/	/
334	47.222 ± 4.811	0.000 ± 0.000	/	/	/	/	/	/	/	/	/	/
335	100.000 ± 0.000	100.000 ± 0.000	37.153 ± 1.979	29.033 ± 6.175	15.177 ± 0.726	2.310 ± 0.798	9.607 ± 1.536	1.327 ± 0.686	3.147 ± 0.264	1.387 ± 0.192	52.330±2.703	31.343±6.178
336	100.000 ± 0.000	72.222 ± 12.729	27.087 ± 1.636	16.567 ± 1.617	13.127 ± 0.641	1.494 ± 0.509	6.847 ± 1.691	0.740 ± 0.199	2.933 ± 0.264	1.073 ± 0.187	40.213±2.067	18.062±1.890
337	94.444 ± 4.811	16.667 ± 14.434	23.476 ± 2.635	0.000 ± 0.000	7.701 ± 0.746	0.000 ± 0.000	7.943 ± 1.414	0.000 ± 0.000	2.140 ± 0.318	0.000 ± 0.000	31.17±3.285	0.000±0.000
338	100.000 ± 0.000	55.556 ± 12.729	30.633 ± 1.066	19.536 ± 3.624	11.895 ± 1.960	1.542 ± 0.771	7.580 ± 1.704	0.960 ± 0.493	2.613 ± 0.213	1.070 ± 0.142	42.529±1.264	21.078±4.023
339	100.000 ± 0.000	50.000 ± 44.096	18.167 ± 1.293	9.608 ± 2.322	11.097 ± 0.216	0.504 ± 0.242	9.667 ± 1.351	0.675 ± 0.293	2.027 ± 0.276	1.058 ± 0.211	29.263±1.113	6.742±6.113
340	100.000 ± 0.000	66.667 ± 38.188	25.137 ± 0.855	16.540 ± 4.971	14.403 ± 0.401	1.338 ± 0.371	10.573 ± 1.389	0.475 ± 0.287	2.687 ± 0.236	0.975 ± 0.150	39.540±0.668	11.919±10.991
341	97.222 ± 4.811	27.778 ± 19.245	20.577 ± 1.067	0.000 ± 0.000	12.573 ± 0.849	0.000 ± 0.000	8.353 ± 2.075	0.000 ± 0.000	2.267 ± 0.206	0.000 ± 0.000	33.150±1.804	0.000±0.000
342	83.333 ± 22.048	8.333 ± 14.434	44.270 ± 2.517	0.000 ± 0.000	15.177 ± 2.050	0.000 ± 0.000	9.627 ± 1.501	0.000 ± 0.000	3.180 ± 0.270	0.000 ± 0.000	59.447±1.547	0.000±0.000
343	100.000 ± 0.000	91.667 ± 8.333	27.247 ± 0.955	16.474 ± 2.402	13.737 ± 2.016	1.624 ± 0.935	9.667 ± 1.762	0.767 ± 0.342	2.613 ± 0.329	1.200 ± 0.131	40.983±2.186	18.099±2.936
344	100.000 ± 0.000	83.333 ± 28.868	26.123 ± 2.466	16.886 ± 2.852	13.160 ± 1.797	1.618 ± 0.558	10.220 ± 1.802	0.933 ± 0.308	3.013 ± 0.372	1.273 ± 0.128	39.283±4.238	18.504±3.381
345	94.444 ± 4.811	19.444 ± 33.679	13.603 ± 0.911	0.000 ± 0.000	5.427 ± 1.309	0.000 ± 0.000	6.007 ± 1.155	0。864± 0.302	2.660 ± 0.311	0.000 ± 0.000	19.031±0.942	0.000±0.000
346	100.000 ± 0.000	58.333 ± 43.301	14.453 ± 2.480	8.708 ± 0.530	8.750 ± 2.126	0.408 ± 0.271	9.887 ± 1.580	0.580 ± 0.079	1.987 ± 0.348	1.080 ± 0.169	23.203±4.546	6.078±5.294
347	100.000 ± 0.000	2.778 ± 4.811	18.707 ± 1.915	0.000 ± 0.000	14.377 ± 1.232	0.000 ± 0.000	11.073 ± 1.844	0.000 ± 0.000	2.160 ± 0.491	0.000 ± 0.000	33.083±1.310	0.000±0.000
348	94.444 ± 9.623	30.556 ± 45.896	36.600 ± 5.691	15.283 ± 1.320	13.850 ± 4.373	1.967 ± 0.622	5.460 ± 1.007	0.640 ± 0.089	3.220 ± 0.349	1.180 ± 0.084	50.450±9.587	5.750±9.959
349	100.000 ± 0.000	44.444 ± 12.729	20.786 ± 0.780	14.425 ± 1.120	8.618 ± 2.285	1.15 ± 0.213	8.680 ± 1.084	0.600 ± 0.216	2.660 ± 0.340	1.125 ± 0.222	29.403±1.619	5.192±8.992
350	94.444 ± 4.811	13.889 ± 12.729	22.862 ± 2.602	0.000 ± 0.000	7.408 ± 2.673	0.000 ± 0.000	7.173 ± 0.864	0.000 ± 0.000	3.187 ± 0.585	0.000 ± 0.000	30.269±4.674	0.000±0.000
352	88.889 ± 4.811	13.889 ± 9.623	27.296 ± 4.631	0.000 ± 0.000	7.753 ± 3.294	0.000 ± 0.000	5.550 ± 1.105	0.000 ± 0.000	1.886 ± 0.549	0.000 ± 0.000	35.049±7.762	0.000±0.000
353	100.000 ± 0.000	5.556 ± 9.623	24.347 ± 4.278	0.000 ± 0.000	9.901 ± 2.587	0.000 ± 0.000	4.380 ± 0.355	0.000 ± 0.000	3.127 ± 0.591	0.000 ± 0.000	34.248±6.696	0.000±0.000
354	100.000 ± 0.000	8.333 ± 14.434	26.864 ± 1.509	0.000 ± 0.000	9.416 ± 1.115	0.000 ± 0.000	7.987 ± 1.428	0.000 ± 0.000	3.340 ± 0.374	0.000 ± 0.000	36.281±2.162	0.000±0.000
355	100.000 ± 0.000	36.111 ± 12.729	27.403 ± 2.239	0.000 ± 0.000	11.831 ± 0.645	0.000 ± 0.000	7.300 ± 0.943	0.000 ± 0.000	3.027 ± 0.341	0.000 ± 0.000	39.234±2.815	0.000±0.000
356	97.222 ± 4.811	47.222 ± 9.623	29.016 ± 3.410	0.000 ± 0.000	11.400 ± 1.138	0.000 ± 0.000	6.413 ± 0.784	0.000 ± 0.000	3.927 ± 0.367	0.000 ± 0.000	40.417±4.454	0.000±0.000
357	100.000 ± 0.000	33.333 ± 8.333	23.117 ± 1.371	0.000 ± 0.000	14.763 ± 1.044	0.000 ± 0.000	10.960 ± 1.024	0.000 ± 0.000	2.227 ± 0.243	0.000 ± 0.000	37.880±2.384	0.000±0.000
358	100.000 ± 0.000	2.778 ± 4.811	18.937 ± 1.858	0.000 ± 0.000	11.160 ± 1.958	0.000 ± 0.000	5.540 ± 0.745	0.000 ± 0.000	2.153 ± 0.229	0.000 ± 0.000	30.097±1.098	0.000±0.000
359	83.333 ± 14.434	0.000 ± 0.000	/	/	/	/	/	/	/	/	/	/
360	100.000 ± 0.000	36.111 ± 20.972	26.140 ± 1.517	0.000 ± 0.000	9.699 ± 1.995	0.000 ± 0.000	6.993 ± 1.069	0.000 ± 0.000	2.953 ± 0.421	0.000 ± 0.000	35.839±1.306	0.000±0.000
361	97.222 ± 4.811	47.222 ± 9.623	24.317 ± 2.513	0.000 ± 0.000	11.349 ± 0.578	0.000 ± 0.000	8.367 ± 1.047	0.000 ± 0.000	2.840 ± 0.318	0.000 ± 0.000	35.665±2.929	0.000±0.000
362	94.444 ± 4.811	0.000 ± 0.000	/	/	/	/	/	/	/	/	/	/
363	100.000 ± 0.000	2.778 ± 4.811	30.597 ± 1.223	0.000 ± 0.000	9.707 ± 2.888	0.000 ± 0.000	7.853 ± 1.582	0.000 ± 0.000	2.913 ± 0.400	0.000 ± 0.000	40.304±4.099	0.000±0.000
364	47.222 ± 47.385	0.000 ± 0.000	/	/	/	/	/	/	/	/	/	/
365	100.000 ± 0.000	0.000 ± 0.000	/	/	/	/	/	/	/	/	/	/
366	100.000 ± 0.000	22.222 ± 9.623	15.704 ± 1.517	0.000 ± 0.000	8.984 ± 2.644	0.000 ± 0.000	1.800 ± 0.318	0.000 ± 0.000	8.500 ± 1.151	0.000 ± 0.000	24.688 ± 4.121	0.000 ± 0.000
367	88.889 ± 4.811	36.111 ± 4.811	19.623 ± 1.911	0.000 ± 0.000	6.929 ± 0.721	0.000 ± 0.000	2.262 ± 0.214	0.000 ± 0.000	7.531 ± 1.096	0.000 ± 0.000	26.551 ± 1.426	0.000 ± 0.000
368	100.000 ± 0.000	2.778 ± 4.811	23.338 ± 1.579	0.000 ± 0.000	6.943 ± 3.220	0.000 ± 0.000	2.243 ± 0.311	0.000 ± 0.000	8.650 ± 1.727	0.000 ± 0.000	30.281 ± 4.747	0.000 ± 0.000
369	100.000 ± 0.000	50.000 ± 25.000	28.904 ± 1.533	0.000 ± 0.000	7.749 ± 1.697	0.000 ± 0.000	2.713 ± 0.487	0.000 ± 0.000	6.587 ± 1.884	0.000 ± 0.000	36.653 ± 1.604	0.000 ± 0.000
370	100.000 ± 0.000	91.667 ± 8.333	17.654 ± 1.139	15.826 ± 3.062	3.786 ± 0.142	0.483 ± 0.076	2.460 ± 0.327	1.193 ± 0.114	7.427 ± 0.748	0.543 ± 0.076	21.440 ± 1.110	16.309 ± 3.002
371	100.000 ± 0.000	47.222 ± 4.811	30.597 ± 3.554	0.000 ± 0.000	7.391 ± 3.533	0.000 ± 0.000	2.543 ± 0.469	0.000 ± 0.000	6.807 ± 0.964	0.000 ± 0.000	37.989 ± 6.036	0.000 ± 0.000
372	100.000 ± 0.000	63.889 ± 20.972	20.403 ± 0.772	8.670 ± 0.547	5.043 ± 2.655	0.506 ± 0.173	2.020 ± 0.588	0.920 ± 0.155	6.593 ± 1.417	0.510 ± 0.057	25.447 ± 3.423	6.117 ± 5.322
373	100.000 ± 0.000	5.556 ± 9.623	24.274 ± 1.000	0.000 ± 0.000	8.519 ± 0.771	0.000 ± 0.000	2.007 ± 0.276	0.000 ± 0.000	7.007 ± 1.121	0.000 ± 0.000	32.793 ± 0.806	0.000 ± 0.000
374	94.444 ± 4.811	16.667 ± 16.667	25.600 ± 0.000	0.000 ± 0.000	6.35 ± 0.000	0.000 ± 0.000	1.980 ± 0.402	0.000 ± 0.000	8.300 ± 0.828	0.000 ± 0.000	10.650 ± 18.446	0.000 ± 0.000
375	100.000 ± 0.000	88.889 ± 4.811	15.811 ± 0.264	9.971 ± 1.349	7.003 ± 1.718	0.727 ± 0.517	2.260 ± 0.327	0.820 ± 0.152	7.520 ± 0.724	0.653 ± 0.106	22.813 ± 1.936	10.698 ± 1.803
376	100.000 ± 0.000	75.000 ± 8.333	17.328 ± 0.835	10.956 ± 2.172	8.428 ± 0.929	0.622 ± 0.473	1.860 ± 0.099	0.800 ± 0.141	6.360 ± 0.744	0.500 ± 0.087	25.756 ± 0.150	11.578 ± 2.476
377	100.000 ± 0.000	2.778 ± 4.811	29.824 ± 1.194	0.000 ± 0.000	12.933 ± 0.624	0.000 ± 0.000	2.720 ± 0.300	0.000 ± 0.000	8.473 ± 0.788	0.000 ± 0.000	42.758 ± 1.348	0.000 ± 0.000
378	86.111 ± 17.347	47.222 ± 9.623	30.064 ± 1.112	0.000 ± 0.000	11.716 ± 0.525	0.000 ± 0.000	2.420 ± 0.399	0.000 ± 0.000	5.970 ± 0.662	0.000 ± 0.000	27.853 ± 24.149	0.000 ± 0.000
379	97.222 ± 4.811	0.000 ± 0.000	/	/	/	/	/	/	/	/	/	/
380	100.000 ± 0.000	69.444 ± 20.972	27.121 ± 2.809	12.317 ± 2.932	11.949 ± 1.277	0.617 ± 0.184	2.567 ± 0.238	0.750 ± 0.183	9.747 ± 0.624	0.583 ± 0.153	39.070 ± 3.974	12.933 ± 2.939
381	100.000 ± 0.000	44.444 ± 20.972	24.347 ± 2.406	11.553 ± 1.254	11.860 ± 1.090	0.767 ± 0.094	2.647 ± 0.177	0.988 ± 0.181	9.633 ± 0.655	0.925 ± 0.139	36.207 ± 3.467	8.213 ± 7.160
382	100.000 ± 0.000	97.222 ± 4.811	23.387 ± 0.805	20.584 ± 0.612	12.415 ± 1.689	2.996 ± 0.516	2.180 ± 0.262	1.260 ± 0.106	8.953 ± 0.661	0.967 ± 0.374	35.802 ± 1.289	23.580 ± 1.126
383	100.000 ± 0.000	69.444 ± 9.623	17.156 ± 1.153	12.050 ± 0.460	9.041 ± 0.519	0.375 ± 0.000	1.960 ± 0.338	0.925 ± 0.104	6.367 ± 0.484	0.488 ± 0.099	26.197 ± 0.931	8.283 ± 7.181
384	94.444 ± 4.811	0.000 ± 0.000	/	/	/	/	/	/	/	/	/	/
385	100.000 ± 0.000	0.000 ± 0.000	/	/	/	/	/	/	/	/	/	/
386	97.222 ± 4.811	30.556 ± 31.549	27.207 ± 6.087	0.000 ± 0.000	8.353 ± 2.409	0.000 ± 0.000	2.918 ± 0.605	0.000 ± 0.000	7.173 ± 1.581	0.000 ± 0.000	35.560 ± 8.463	0.000 ± 0.000
387	88.889 ± 12.729	0.000 ± 0.000	/	/	/	/	/	/	/	/	/	/
388	100.000 ± 0.000	52.778 ± 12.729	23.959 ± 2.724	13.495 ± 2.185	14.467 ± 4.715	1.103 ± 0.675	2.333 ± 0.337	1.033 ± 0.112	7.209 ± 1.614	0.489 ± 0.105	38.426 ± 6.804	9.732 ± 8.667
389	97.222 ± 4.811	16.667 ± 8.333	37.328 ± 2.608	0.000 ± 0.000	10.511 ± 1.423	0.000 ± 0.000	3.053 ± 0.259	0.000 ± 0.000	7.013 ± 1.196	0.000 ± 0.000	47.839 ± 2.419	0.000 ± 0.000
390	100.000 ± 0.000	58.333 ± 25.000	18.574 ± 0.783	10.275 ± 0.672	7.591 ± 1.018	0.888 ± 0.442	1.847 ± 0.188	0.875 ± 0.104	9.060 ± 0.639	0.463 ± 0.052	26.165 ± 1.711	7.442 ± 6.493
391	100.000 ± 0.000	2.778 ± 4.811	20.893 ± 1.460	0.000 ± 0.000	5.625 ± 0.672	0.000 ± 0.000	1.933 ± 0.224	0.000 ± 0.000	6.589 ± 1.064	0.000 ± 0.000	17.678 ± 15.320	0.000 ± 0.000
392	97.222 ± 4.811	44.444 ± 4.811	20.484 ± 0.713	0.000 ± 0.000	7.495 ± 2.539	0.000 ± 0.000	2.710 ± 0.387	0.000 ± 0.000	8.710 ± 0.841	0.000 ± 0.000	18.653 ± 16.205	0.000 ± 0.000
393	100.000 ± 0.000	86.111 ± 9.623	24.660 ± 3.465	11.148 ± 1.422	7.540 ± 0.721	1.395 ± 0.230	2.880 ± 0.210	0.893 ± 0.116	8.910 ± 0.911	0.560 ± 0.118	21.467 ± 18.825	12.543 ± 1.603
394	100.000 ± 0.000	97.222 ± 4.811	20.185 ± 5.098	13.400 ± 1.161	12.895 ± 2.157	0.720 ± 0.212	2.340 ± 0.337	1.000 ± 0.113	9.410 ± 0.666	0.267 ± 0.062	22.053 ± 19.776	14.120 ± 1.244
395	100.000 ± 0.000	30.556 ± 25.459	24.783 ± 1.418	0.000 ± 0.000	11.767 ± 2.495	0.000 ± 0.000	2.840 ± 0.264	0.000 ± 0.000	9.727 ± 1.663	0.000 ± 0.000	36.550 ± 3.879	0.000 ± 0.000
396	100.000 ± 0.000	55.556 ± 4.811	28.976 ± 2.509	0.000 ± 0.000	8.068 ± 0.859	0.000 ± 0.000	2.240 ± 0.206	0.000 ± 0.000	6.747 ± 1.476	0.000 ± 0.000	37.044 ± 3.323	0.000 ± 0.000
397	100.000 ± 0.000	50.000 ± 22.048	22.394 ± 0.218	0.000 ± 0.000	11.226 ± 2.117	0.000 ± 0.000	2.320 ± 0.460	0.000 ± 0.000	9.647 ± 1.652	0.000 ± 0.000	33.620 ± 2.136	0.000 ± 0.000
398	100.000 ± 0.000	47.222 ± 33.679	19.983 ± 0.994	15.633 ± 0.000	10.307 ± 1.279	0.711 ± 0.000	2.427 ± 0.240	1.360 ± 0.167	9.820 ± 1.471	1.040 ± 0.241	30.290 ± 2.270	5.448 ± 9.436
399	100.000 ± 0.000	75.000 ± 8.333	23.020 ± 0.707	10.842 ± 1.615	8.680 ± 0.156	0.323 ± 0.203	2.680 ± 0.193	0.810 ± 0.120	7.340 ± 0.536	0.500 ± 0.067	21.133 ± 18.306	7.443 ± 6.573
403	100.000 ± 0.000	0.000 ± 0.000	/	/	/	/	/	/	/	/	/	/
429	100.000 ± 0.000	97.222 ± 4.811	20.450 ± 1.685	9.833 ± 2.101	13.910 ± 0.481	0.971 ± 0.700	1.847 ± 0.236	0.746 ± 0.176	9.800 ± 0.803	0.669 ± 0.125	34.360 ± 2.147	10.804 ± 2.797
436	94.444 ± 4.811	80.556 ± 12.729	23.181 ± 1.677	0.000 ± 0.000	12.418 ± 3.164	0.000 ± 0.000	2.107 ± 0.191	0.000 ± 0.000	9.167 ± 0.824	0.000 ± 0.000	35.600 ± 3.983	0.000 ± 0.000
439	100.000 ± 0.000	94.444 ± 9.623	16.908 ± 2.314	12.325 ± 0.601	11.364 ± 3.316	1.320 ± 0.028	1.413 ± 0.106	0.900 ± 0.082	8.740 ± 0.916	0.630 ± 0.067	28.272 ± 5.018	9.097 ± 7.888
443	100.000 ± 0.000	44.444 ± 26.788	18.925 ± 2.099	0.000 ± 0.000	10.029 ± 3.092	0.000 ± 0.000	1.573 ± 0.158	0.000 ± 0.000	9.280 ± 0.830	0.000 ± 0.000	28.954 ± 5.015	0.000 ± 0.000
452	91.667 ± 8.333	0.000 ± 0.000	/	/	/	/	/	/	/	/	/	/
454	97.222 ± 4.811	19.444 ± 26.788	37.997 ± 1.207	0.000 ± 0.000	15.137 ± 2.597	0.000 ± 0.000	3.480 ± 0.257	0.000 ± 0.000	9.187 ± 1.520	0.000 ± 0.000	53.133 ± 2.334	0.000 ± 0.000
455	100.000 ± 0.000	86.111 ± 12.729	25.519 ± 8.370	25.507 ± 1.891	12.537 ± 2.298	1.279 ± 0.489	2.547 ± 0.213	1.263 ± 0.074	8.680 ± 0.953	0.650 ± 0.151	38.043 ± 3.980	11.196 ± 13.915
457	100.000 ± 0.000	72.222 ± 20.972	19.243 ± 2.030	16.702 ± 0.263	9.660 ± 2.355	1.005 ± 0.673	2.253 ± 0.300	1.314 ± 0.110	8.620 ± 1.182	0.543 ± 0.094	28.903 ± 0.405	17.707 ± 0.525
458	100.000 ± 0.000	61.111 ± 12.729	21.800 ± 2.889	21.703 ± 0.633	10.140 ± 0.411	1.103 ± 0.468	1.920 ± 0.178	1.257 ± 0.122	7.107 ± 1.408	0.446 ± 0.145	31.940 ± 3.047	22.806 ± 1.097
459	100.000 ± 0.000	77.778 ± 12.729	28.483 ± 3.524	23.587 ± 1.496	14.117 ± 1.214	1.428 ± 0.455	2.680 ± 0.332	1.287 ± 0.074	9.707 ± 1.037	0.573 ± 0.088	42.600 ± 4.097	25.015 ± 1.950
460	100.000 ± 0.000	97.222 ± 4.811	42.137 ± 2.810	29.230 ± 1.771	13.703 ± 1.580	1.823 ± 0.343	3.600 ± 0.220	1.453 ± 0.125	8.807 ± 0.615	1.033 ± 0.150	55.840 ± 3.188	31.053 ± 1.893
461	100.000 ± 0.000	86.111 ± 9.623	21.634 ± 2.590	20.510 ± 5.416	10.358 ± 0.485	1.880 ± 0.594	2.300 ± 0.200	1.300 ± 0.156	8.843 ± 0.405	0.989 ± 0.276	31.992 ± 2.867	14.927 ± 13.608
463	91.667 ± 0.000	66.667 ± 22.048	26.313 ± 0.909	21.250 ± 0.000	16.093 ± 1.210	1.425 ± 0.000	2.267 ± 0.176	1.125 ± 0.096	9.833 ± 0.394	0.575 ± 0.096	42.406 ± 1.136	7.558 ± 13.091
465	86.111 ± 4.811	25.000 ± 25.000	29.290 ± 2.545	0.000 ± 0.000	11.762 ± 1.340	0.000 ± 0.000	2.540 ± 0.412	0.000 ± 0.000	9.107 ± 1.152	0.000 ± 0.000	41.052 ± 1.650	0.000 ± 0.000
466	100.000 ± 0.000	0.000 ± 0.000	/	/	/	/	/	/	/	/	/	/
467	88.889 ± 9.623	0.000 ± 0.000	/	/	/	/	/	/	/	/	/	/
468	77.778 ± 12.729	50.000 ± 0.000	35.523 ± 8.122	26.992 ± 6.246	18.158 ± 5.822	1.093 ± 0.202	2.167 ± 0.489	1.377 ± 0.101	9.615 ± 0.850	0.543 ± 0.094	53.682 ± 7.420	28.085 ± 6.362
469	97.222 ± 4.811	77.778 ± 9.623	27.767 ± 4.777	26.288 ± 7.418	13.340 ± 3.241	2.849 ± 0.897	2.400 ± 0.407	1.380 ± 0.132	8.320 ± 1.499	0.810 ± 0.260	41.107 ± 7.899	19.425 ± 17.820
470	100.000 ± 0.000	97.222 ± 4.811	26.500 ± 1.891	23.317 ± 0.445	11.713 ± 1.946	1.979 ± 0.824	2.473 ± 0.222	1.400 ± 0.158	8.787 ± 0.529	0.700 ± 0.113	38.213 ± 3.240	25.296 ± 0.764
471	97.222 ± 4.811	0.000 ± 0.000	/	/	/	/	/	/	/	/	/	/
472	100.000 ± 0.000	97.222 ± 4.811	28.287 ± 1.778	21.880 ± 2.212	14.860 ± 2.098	1.398 ± 0.751	2.940 ± 0.203	1.500 ± 0.208	9.833 ± 1.119	0.746 ± 0.260	43.147 ± 3.771	23.278 ± 1.801
473	100.000 ± 0.000	97.222 ± 4.811	25.520 ± 0.789	17.005 ± 0.673	12.363 ± 1.080	0.651 ± 0.225	3.047 ± 0.300	1.480 ± 0.108	9.793 ± 0.652	0.827 ± 0.162	37.883 ± 1.684	17.655 ± 0.858
474	97.222 ± 4.811	0.000 ± 0.000	/	/	/	/	/	/	/	/	/	/
475	94.444 ± 4.811	88.889 ± 9.623	30.483 ± 1.443	24.601 ± 4.376	15.317 ± 0.537	0.964 ± 0.277	2.620 ± 0.257	1.447 ± 0.119	9.287 ± 0.551	0.820 ± 0.240	45.800 ± 1.977	25.565 ± 4.293
478	100.000 ± 0.000	94.444 ± 4.811	32.630 ± 4.321	20.079 ± 2.728	14.000 ± 3.112	1.686 ± 0.417	3.093 ± 0.183	1.292 ± 0.126	8.867 ± 1.000	0.692 ± 0.206	46.630 ± 7.419	21.764 ± 3.095
479	100.000 ± 0.000	2.778 ± 4.811	18.543 ± 2.051	0.000 ± 0.000	9.363 ± 2.931	0.000 ± 0.000	1.980 ± 0.208	0.000 ± 0.000	8.127 ± 1.015	0.000 ± 0.000	27.907 ± 4.313	0.000 ± 0.000
480	100.000 ± 0.000	83.333 ± 22.048	33.166 ± 2.376	27.971 ± 0.000	11.939 ± 2.420	2.429 ± 0.000	2.560 ± 0.374	1.440 ± 0.207	9.707 ± 0.800	0.720 ± 0.130	45.104 ± 4.662	10.133 ± 17.551
482	94.444 ± 9.623	80.556 ± 26.788	28.407 ± 3.860	14.450 ± 0.000	11.001 ± 0.511	1.383 ± 0.000	3.033 ± 0.223	1.180 ± 0.084	10.167 ± 0.439	0.640 ± 0.089	39.408 ± 3.809	5.278 ± 9.141
483	100.000 ± 0.000	94.444 ± 9.623	29.670 ± 1.026	20.558 ± 2.008	11.430 ± 2.814	0.937 ± 0.366	2.853 ± 0.213	1.400 ± 0.158	10.840 ± 0.923	0.638 ± 0.150	41.100 ± 1.949	21.495 ± 1.808
484	100.000 ± 0.000	97.222 ± 4.811	29.590 ± 4.026	22.751 ± 8.692	7.433 ± 2.534	1.407 ± 0.800	2.667 ± 0.255	1.200 ± 0.126	9.847 ± 0.647	0.618 ± 0.125	37.023 ± 4.905	24.158 ± 9.491
485	100.000 ± 0.000	97.222 ± 4.811	32.349 ± 4.557	18.427 ± 4.747	10.501 ± 1.460	2.597 ± 0.700	3.293 ± 0.555	1.320 ± 0.101	9.307 ± 0.677	0.833 ± 0.277	42.850 ± 3.258	21.024 ± 5.181
489	91.667 ± 8.333	83.333 ± 8.333	19.282 ± 0.650	14.095 ± 2.080	9.679 ± 1.004	0.507 ± 0.268	2.287 ± 0.277	1.338 ± 0.119	9.040 ± 0.680	0.554 ± 0.097	28.961 ± 1.001	14.602 ± 2.282
490	100.000 ± 0.000	97.222 ± 4.811	26.987 ± 2.277	23.083 ± 4.395	13.023 ± 1.751	1.352 ± 0.109	2.520 ± 0.334	1.345 ± 0.121	7.420 ± 0.921	0.583 ± 0.127	40.010 ± 2.126	24.436 ± 4.432
491	100.000 ± 0.000	100.000 ± 0.000	36.673 ± 1.807	19.939 ± 1.679	15.753 ± 3.581	2.005 ± 0.784	3.500 ± 0.346	1.308 ± 0.124	8.913 ± 0.680	0.592 ± 0.116	52.427 ± 5.199	21.944 ± 1.999
493	100.000 ± 0.000	94.444 ± 4.811	34.150 ± 6.233	21.007 ± 1.190	17.430 ± 3.560	1.524 ± 0.080	3.033 ± 0.306	1.392 ± 0.108	8.580 ± 0.887	0.608 ± 0.100	51.580 ± 7.538	22.532 ± 1.119
495	97.222 ± 4.811	63.889 ± 9.623	26.236 ± 0.897	12.478 ± 0.501	8.857 ± 5.156	1.809 ± 0.893	3.167 ± 0.322	1.023 ± 0.164	9.693 ± 1.069	0.746 ± 0.181	35.093 ± 5.966	14.287 ± 0.571
497	100.000 ± 0.000	61.111 ± 25.459	24.973 ± 2.085	15.021 ± 2.186	12.117 ± 0.966	0.913 ± 0.972	2.627 ± 0.303	1.325 ± 0.128	11.660 ± 1.158	0.738 ± 0.192	37.090 ± 3.026	10.622 ± 9.466
498	100.000 ± 0.000	69.444 ± 9.623	38.501 ± 2.482	28.206 ± 5.749	14.151 ± 0.425	2.567 ± 0.597	3.187 ± 0.304	1.260 ± 0.091	11.140 ± 1.243	0.820 ± 0.231	52.653 ± 2.386	30.772 ± 6.279
499	100.000 ± 0.000	77.778 ± 4.811	29.547 ± 1.076	18.746 ± 2.222	14.493 ± 0.807	4.135 ± 3.567	3.747 ± 0.196	1.120 ± 0.190	10.900 ± 0.876	0.807 ± 0.162	44.040 ± 0.440	22.881 ± 2.039
502	100.000 ± 0.000	94.444 ± 4.811	19.627 ± 0.896	11.520 ± 1.918	10.780 ± 0.439	0.551 ± 0.302	2.840 ± 0.304	1.287 ± 0.119	10.307 ± 0.705	0.860 ± 0.216	30.407 ± 1.192	12.071 ± 1.863
503	100.000 ± 0.000	97.222 ± 4.811	22.830 ± 2.442	15.382 ± 1.111	9.260 ± 0.095	1.383 ± 0.623	3.080 ± 0.193	1.327 ± 0.088	10.180 ± 0.418	1.053 ± 0.164	32.090 ± 2.372	16.766 ± 1.700
504	100.000 ± 0.000	77.778 ± 20.972	32.700 ± 0.837	13.501 ± 1.136	15.440 ± 0.575	1.361 ± 0.496	3.753 ± 0.311	1.236 ± 0.115	11.567 ± 1.109	0.721 ± 0.275	48.140 ± 0.375	14.862 ± 1.619
505	100.000 ± 0.000	58.333 ± 16.667	35.323 ± 2.678	18.680 ± 2.947	11.543 ± 0.882	0.855 ± 0.114	3.493 ± 0.279	1.214 ± 0.103	10.327 ± 0.671	0.743 ± 0.228	46.867 ± 3.352	19.535 ± 2.878
506	86.111 ± 9.623	0.000 ± 0.000	/	/	/	/	/	/	/	/	/	/
507	100.000 ± 0.000	100.000 ± 0.000	31.517 ± 0.958	0.000 ± 0.000	12.460 ± 0.825	0.000 ± 0.000	3.727 ± 0.335	1.047 ± 0.213	10.133 ± 0.405	0.680 ± 0.147	43.977 ± 0.384	0.000 ± 0.000
508	97.222 ± 4.811	66.667 ± 22.048	30.450 ± 1.195	14.630 ± 1.598	11.863 ± 0.872	0.808 ± 0.046	2.913 ± 0.207	1.133 ± 0.150	10.353 ± 0.855	0.433 ± 0.071	42.313 ± 0.333	10.292 ± 8.988
509	97.222 ± 4.811	63.889 ± 26.788	20.900 ± 1.598	10.739 ± 1.336	10.597 ± 1.635	0.583 ± 0.319	3.093 ± 0.320	1.114 ± 0.141	10.200 ± 0.782	0.693 ± 0.206	31.497 ± 0.260	11.322 ± 1.259
510	86.111 ± 9.623	72.222 ± 12.729	30.545 ± 1.010	18.911 ± 5.308	10.514 ± 2.454	0.828 ± 0.358	2.933 ± 0.247	1.292 ± 0.086	9.807 ± 0.866	0.692 ± 0.171	41.058 ± 2.416	19.739 ± 5.293
511	97.222 ± 4.811	86.111 ± 4.811	30.733 ± 2.720	22.450 ± 3.826	12.530 ± 2.486	1.212 ± 0.507	2.873 ± 0.179	1.267 ± 0.105	10.053 ± 0.749	0.620 ± 0.157	43.263 ± 4.862	23.662 ± 4.333
512	100.000 ± 0.000	94.444 ± 4.811	39.963 ± 4.784	22.485 ± 2.588	12.042 ± 4.511	2.370 ± 0.377	3.907 ± 0.291	1.480 ± 0.137	9.933 ± 0.759	0.753 ± 0.188	52.004 ± 9.279	24.855 ± 2.773
513	94.444 ± 4.811	66.667 ± 16.667	27.787 ± 2.512	19.923 ± 1.720	14.465 ± 0.633	1.673 ± 0.872	2.333 ± 0.180	1.300 ± 0.165	9.747 ± 0.623	0.692 ± 0.178	42.252 ± 2.228	21.597 ± 2.322
516	100.000 ± 0.000	88.889 ± 4.811	34.743 ± 2.568	18.806 ± 1.112	12.317 ± 1.176	1.301 ± 0.062	3.693 ± 0.296	1.360 ± 0.150	10.460 ± 0.877	0.787 ± 0.196	47.060 ± 3.742	20.107 ± 1.168
517	97.222 ± 4.811	83.333 ± 8.333	27.844 ± 3.089	16.372 ± 0.917	9.894 ± 1.180	0.959 ± 0.252	2.420 ± 0.132	1.580 ± 0.126	8.700 ± 0.713	0.533 ± 0.090	25.159 ± 21.996	17.331 ± 1.133
518	97.222 ± 4.811	100.000 ± 0.000	33.847 ± 2.640	22.603 ± 2.302	15.727 ± 1.741	1.481 ± 0.130	3.333 ± 0.219	1.140 ± 0.112	9.460 ± 0.658	0.667 ± 0.140	49.573 ± 3.747	24.084 ± 2.400
520	100.000 ± 0.000	77.778 ± 20.972	24.380 ± 1.546	14.227 ± 3.925	12.473 ± 1.082	0.716 ± 0.056	2.953 ± 0.342	0.913 ± 0.141	9.893 ± 0.546	0.527 ± 0.110	36.853 ± 2.119	14.943 ± 3.909
522	100.000 ± 0.000	94.444 ± 4.811	33.307 ± 1.143	19.261 ± 2.492	13.210 ± 0.860	0.988 ± 0.068	3.513 ± 0.378	0.987 ± 0.106	9.707 ± 0.879	0.553 ± 0.092	46.517 ± 1.909	20.249 ± 2.453
523	100.000 ± 0.000	97.222 ± 4.811	31.997 ± 0.831	23.937 ± 4.478	16.470 ± 2.146	1.295 ± 0.253	2.253 ± 0.168	1.227 ± 0.153	10.020 ± 0.906	0.827 ± 0.103	48.467 ± 2.909	25.232 ± 4.728
525	100.000 ± 0.000	63.889 ± 17.347	20.337 ± 0.172	11.671 ± 1.804	10.470 ± 2.458	0.681 ± 0.049	2.847 ± 0.403	1.133 ± 0.105	9.607 ± 0.555	0.486 ± 0.156	30.807 ± 2.452	12.351 ± 1.820
526	100.000 ± 0.000	80.556 ± 4.811	27.711 ± 2.614	20.247 ± 0.482	11.308 ± 0.666	1.720 ± 0.597	2.500 ± 0.151	1.247 ± 0.099	9.800 ± 0.582	0.907 ± 0.153	39.019 ± 1.948	21.966 ± 0.462
527	97.222 ± 4.811	83.333 ± 8.333	27.757 ± 3.383	19.674 ± 2.509	14.813 ± 1.399	1.334 ± 0.140	2.653 ± 0.304	1.068 ± 0.192	11.000 ± 0.729	0.555 ± 0.147	42.570 ± 4.261	21.008 ± 2.650
528	80.556 ± 17.347	0.000 ± 0.000	/	/	/	/	/	/	/	/	/	/
529	100.000 ± 0.000	0.000 ± 0.000	/	/	/	/	/	/	/	/	/	/
531	58.333 ± 14.434	0.000 ± 0.000	/	/	/	/	/	/	/	/	/	/
533	97.222 ± 4.811	0.000 ± 0.000	/	/	/	/	/	/	/	/	/	/
534	100.000 ± 0.000	97.222 ± 4.811	29.883 ± 1.024	22.827 ± 2.193	13.317 ± 0.372	1.109 ± 0.897	3.113 ± 0.210	1.358 ± 0.280	9.747 ± 0.617	0.647 ± 0.161	43.200 ± 1.260	23.936 ± 3.072
536	100.000 ± 0.000	97.222 ± 4.811	26.140 ± 1.855	14.898 ± 1.488	9.410 ± 3.148	0.952 ± 0.279	3.073 ± 0.328	1.232 ± 0.100	9.993 ± 0.733	0.595 ± 0.184	35.550 ± 4.272	15.851 ± 1.648
537	100.000 ± 0.000	0.000 ± 0.000	/	/	/	/	/	/	/	/	/	/
538	100.000 ± 0.000	77.778 ± 12.729	24.243 ± 1.376	15.996 ± 1.514	14.453 ± 0.838	0.814 ± 0.179	2.687 ± 0.264	1.185 ± 0.139	9.760 ± 0.584	0.590 ± 0.174	38.697 ± 2.103	16.810 ± 1.365
541	97.222 ± 4.811	44.444 ± 9.623	25.787 ± 0.967	21.725 ± 6.576	11.183 ± 0.647	1.175 ± 0.035	2.573 ± 0.237	1.225 ± 0.104	10.900 ± 0.600	0.738 ± 0.302	36.970 ± 0.405	15.267 ± 14.007
542	94.444 ± 4.811	94.444 ± 4.811	26.427 ± 1.738	17.228 ± 1.029	12.977 ± 2.202	1.155 ± 0.133	2.780 ± 0.208	1.240 ± 0.147	11.420 ± 0.783	0.660 ± 0.139	39.403 ± 3.581	18.383 ± 1.162
543	97.222 ± 4.811	0.000 ± 0.000	/	/	/	/	/	/	/	/	/	/
544	100.000 ± 0.000	100.000 ± 0.000	23.697 ± 1.794	12.907 ± 2.737	10.740 ± 0.502	2.580 ± 0.135	2.860 ± 0.164	1.100 ± 0.156	8.621 ± 0.715	1.167 ± 0.337	34.437 ± 1.536	15.487 ± 2.663
546	100.000 ± 0.000	97.222 ± 4.811	23.887 ± 0.907	16.837 ± 0.350	10.558 ± 1.401	2.276 ± 0.075	2.693 ± 0.284	1.113 ± 0.136	8.441 ± 0.757	0.687 ± 0.125	34.445 ± 2.060	19.113 ± 0.277
547	100.000 ± 0.000	100.000 ± 0.000	32.097 ± 0.517	19.907 ± 1.885	13.000 ± 0.423	1.949 ± 0.617	3.040 ± 0.184	1.147 ± 0.113	8.269 ± 0.902	0.860 ± 0.188	45.097 ± 0.782	21.856 ± 2.243
548	100.000 ± 0.000	91.667 ± 8.333	25.474 ± 2.421	16.759 ± 1.097	9.856 ± 1.683	1.650 ± 0.090	2.560 ± 0.436	1.133 ± 0.145	8.112 ± 0.898	0.587 ± 0.092	35.330 ± 3.989	18.409 ± 1.090
552	88.889 ± 9.623	0.000 ± 0.000	/	/	/	/	/	/	/	/	/	/
553	100.000 ± 0.000	91.667 ± 4.811	34.637 ± 2.868	16.658 ± 7.220	13.563 ± 1.708	2.146 ± 0.415	2.913 ± 0.250	0.915 ± 0.248	6.321 ± 0.644	0.508 ± 0.086	48.200 ± 1.941	18.804 ± 7.571
554	91.667 ± 4.811	66.667 ± 17.347	28.488 ± 2.562	12.142 ± 1.854	10.234 ± 2.343	1.406 ± 0.025	2.567 ± 0.387	0.938 ± 0.207	8.096 ± 0.906	0.700 ± 0.214	38.722 ± 4.892	13.547 ± 1.852
555	100.000 ± 0.000	75.000 ± 9.623	29.261 ± 2.831	16.483 ± 0.872	10.298 ± 1.442	1.667 ± 0.377	2.800 ± 0.224	0.950 ± 0.255	8.425 ± 0.695	0.650 ± 0.151	39.558 ± 3.087	12.100 ± 10.485
556	100.000 ± 0.000	66.667 ± 9.623	26.567 ± 0.166	13.847 ± 5.275	11.493 ± 0.707	1.707 ± 0.420	2.647 ± 0.141	0.871 ± 0.144	8.400 ± 0.650	0.567 ± 0.145	38.060 ± 0.854	15.553 ± 5.688
557	100.000 ± 0.000	0.000 ± 0.000	/	/	/	/	/	/	/	/	/	/
558	100.000 ± 0.000	83.333 ± 34.694	23.250 ± 1.186	11.900 ± 0.000	9.930 ± 0.519	1.340 ± 0.000	2.493 ± 0.139	1.000 ± 0.158	8.041 ± 0.810	0.660 ± 0.207	33.180 ± 1.700	4.413 ± 7.644
559	100.000 ± 0.000	91.667 ± 39.382	21.353 ± 1.415	11.960 ± 2.800	10.240 ± 2.621	1.440 ± 0.000	2.693 ± 0.215	1.170 ± 0.189	8.462 ± 0.593	0.580 ± 0.132	31.593 ± 3.272	8.933 ± 7.986
560	100.000 ± 0.000	91.667 ± 14.434	25.060 ± 2.797	11.048 ± 0.866	12.810 ± 0.925	0.829 ± 0.037	2.707 ± 0.243	1.027 ± 0.276	9.345 ± 0.775	0.793 ± 0.158	37.870 ± 3.199	11.877 ± 0.838
561	91.667 ± 4.811	0.000 ± 0.000	/	/	/	/	/	/	/	/	/	/
562	100.000 ± 0.000	91.667 ± 8.333	27.940 ± 1.283	14.887 ± 1.464	12.113 ± 1.085	0.996 ± 0.153	2.960 ± 0.176	1.093 ± 0.122	8.728 ± 0.528	0.567 ± 0.180	40.053 ± 2.203	15.883 ± 1.361
563	100.000 ± 0.000	0.000 ± 0.000	/	/	/	/	/	/	/	/	/	/
564	100.000 ± 0.000	75.000 ± 8.333	26.973 ± 1.853	11.625 ± 1.439	9.316 ± 0.131	0.664 ± 0.031	2.420 ± 0.321	1.015 ± 0.203	8.315 ± 0.743	0.569 ± 0.149	36.289 ± 1.833	12.289 ± 1.411
565	100.000 ± 0.000	0.000 ± 0.000	/	/	/	/	/	/	/	/	/	/
566	94.444 ± 4.811	55.556 ± 20.972	24.584 ± 3.274	15.206 ± 0.837	11.714 ± 1.052	1.828 ± 0.067	2.227 ± 0.276	0.950 ± 0.177	8.272 ± 0.849	0.600 ± 0.122	36.298 ± 4.189	17.033 ± 0.874
567	100.000 ± 0.000	94.444 ± 9.623	36.947 ± 3.763	21.608 ± 3.848	13.780 ± 0.692	2.013 ± 0.362	3.013 ± 0.519	1.313 ± 0.130	8.250 ± 0.956	0.760 ± 0.244	50.727 ± 4.443	23.620 ± 4.210
568	91.667 ± 4.811	0.000 ± 0.000	/	/	/	/	/	/	/	/	/	/
570	100.000 ± 0.000	0.000 ± 0.000	/	/	/	/	/	/	/	/	/	/
571	97.222 ± 4.811	55.556 ± 9.623	24.269 ± 1.717	12.373 ± 4.375	10.099 ± 0.814	1.235 ± 0.163	2.250 ± 0.372	1.000 ± 0.149	8.250 ± 1.053	0.570 ± 0.082	34.369 ± 1.454	13.608 ± 4.537
572	100.000 ± 0.000	55.556 ± 12.729	27.010 ± 1.948	15.764 ± 3.390	12.496 ± 0.854	1.394 ± 0.417	2.227 ± 0.423	1.027 ± 0.090	9.120 ± 0.912	0.509 ± 0.083	39.506 ± 1.996	17.158 ± 3.601
575	100.000 ± 0.000	61.111 ± 20.972	20.524 ± 1.275	9.763 ± 1.843	7.922 ± 0.158	0.980 ± 0.311	2.833 ± 0.350	0.925 ± 0.158	7.453 ± 0.631	0.563 ± 0.106	28.446 ± 1.198	10.743 ± 2.154
576	100.000 ± 0.000	36.111 ± 4.811	22.710 ± 8.016	0.000 ± 0.000	0.520 ± 0.210	0.000 ± 0.000	2.840 ± 0.282	0.000 ± 0.000	6.860 ± 0.601	0.000 ± 0.000	23.230 ± 8.054	0.000 ± 0.000
578	97.222 ± 4.811	19.444 ± 17.347	31.268 ± 2.248	0.000 ± 0.000	12.046 ± 1.266	0.000 ± 0.000	2.613 ± 0.555	0.000 ± 0.000	9.067 ± 1.669	0.000 ± 0.000	43.314 ± 2.492	0.000 ± 0.000
580	100.000 ± 0.000	66.667 ± 8.333	21.473 ± 0.942	8.296 ± 0.910	8.390 ± 0.548	0.933 ± 0.272	3.173 ± 0.310	1.007 ± 0.175	8.287 ± 0.784	0.560 ± 0.099	29.863 ± 1.380	9.229 ± 0.642
586	100.000 ± 0.000	63.889 ± 4.811	34.410 ± 2.171	13.903 ± 1.293	12.120 ± 0.806	1.817 ± 0.501	3.313 ± 0.188	0.992 ± 0.161	8.967 ± 1.147	0.646 ± 0.097	46.530 ± 2.576	15.720 ± 1.728
587	100.000 ± 0.000	94.444 ± 4.811	26.783 ± 0.699	17.644 ± 6.042	11.613 ± 0.531	0.870 ± 0.160	2.967 ± 0.199	1.280 ± 0.140	7.200 ± 0.656	0.840 ± 0.107	38.397 ± 0.881	18.514 ± 6.202
588	100.000 ± 0.000	66.667 ± 8.333	36.553 ± 2.271	12.180 ± 0.000	12.713 ± 1.438	1.080 ± 0.000	3.600 ± 0.535	0.840 ± 0.167	4.800 ± 0.325	0.600 ± 0.100	49.267 ± 3.308	13.260 ± 0.000
590	97.222 ± 4.811	8.333 ± 8.333	16.789 ± 0.955	0.000 ± 0.000	2.498 ± 0.400	0.000 ± 0.000	2.853 ± 0.320	0.000 ± 0.000	6.927 ± 1.027	0.000 ± 0.000	19.287 ± 0.987	0.000 ± 0.000
592	100.000 ± 0.000	8.333 ± 14.434	26.959 ± 0.603	0.000 ± 0.000	8.977 ± 0.777	0.000 ± 0.000	2.773 ± 0.222	0.000 ± 0.000	8.607 ± 1.281	0.000 ± 0.000	35.936 ± 1.220	0.000 ± 0.000
599	91.667 ± 8.333	91.667 ± 8.333	30.118 ± 3.386	15.158 ± 0.088	12.896 ± 1.774	2.564 ± 0.245	3.087 ± 0.352	1.200 ± 0.076	9.453 ± 1.214	0.780 ± 0.174	43.013 ± 3.338	17.722 ± 0.231
600	100.000 ± 0.000	72.222 ± 26.788	26.033 ± 2.874	12.215 ± 0.191	11.047 ± 2.481	1.038 ± 0.371	2.860 ± 0.372	1.100 ± 0.133	9.300 ± 0.511	0.570 ± 0.142	37.080 ± 5.296	8.835 ± 7.652
602	94.444 ± 4.811	0.000 ± 0.000	/	/	/	/	/	/	/	/	/	/
603	100.000 ± 0.000	0.000 ± 0.000	/	/	/	/	/	/	/	/	/	/
604	55.556 ± 12.729	0.000 ± 0.000	/	/	/	/	/	/	/	/	/	/
605	91.667 ± 14.434	0.000 ± 0.000	/	/	/	/	/	/	/	/	/	/
606	100.000 ± 0.000	61.111 ± 26.788	24.938 ± 3.900	18.367 ± 0.000	14.446 ± 1.011	2.700 ± 0.000	2.933 ± 0.258	1.167 ± 0.058	7.653 ± 0.374	0.533 ± 0.058	39.384 ± 4.726	7.022 ± 12.163
609	100.000 ± 0.000	63.889 ± 33.679	28.330 ± 1.456	11.994 ± 0.415	11.953 ± 1.332	1.738 ± 0.230	2.960 ± 0.387	1.111 ± 0.105	7.807 ± 0.506	0.600 ± 0.100	40.283 ± 2.777	9.154 ± 7.929
610	100.000 ± 0.000	0.000 ± 0.000	/	/	/	/	/	/	/	/	/	/
611	100.000 ± 0.000	0.000 ± 0.000	/	/	/	/	/	/	/	/	/	/
612	97.222 ± 4.811	86.111 ± 9.623	19.463 ± 1.359	9.641 ± 2.503	9.390 ± 0.815	0.737 ± 0.100	2.653 ± 0.325	1.000 ± 0.165	7.993 ± 0.849	0.475 ± 0.062	28.853 ± 0.695	10.378 ± 2.514
613	97.222 ± 4.811	69.444 ± 9.623	18.455 ± 0.000	12.300 ± 2.121	10.148 ± 1.432	1.475 ± 0.530	1.880 ± 0.260	1.000 ± 0.115	8.580 ± 0.674	0.771 ± 0.170	28.603 ± 3.100	9.183 ± 8.032
615	100.000 ± 0.000	0.000 ± 0.000	/	/	/	/	/	/	/	/	/	/
616	100.000 ± 0.000	55.556 ± 19.245	21.610 ± 3.509	11.848 ± 2.040	11.307 ± 1.896	0.822 ± 0.212	2.760 ± 0.400	0.989 ± 0.162	7.367 ± 0.451	0.711 ± 0.196	32.917 ± 5.395	12.671 ± 2.227
618	94.444 ± 9.623	63.889 ± 19.245	25.503 ± 0.940	13.113 ± 0.477	11.957 ± 0.416	0.663 ± 0.088	2.773 ± 0.326	1.063 ± 0.092	8.167 ± 0.497	0.700 ± 0.107	37.460 ± 0.858	9.183 ± 7.963
619	100.000 ± 0.000	0.000 ± 0.000	/	/	/	/	/	/	/	/	/	/
622	94.444 ± 4.811	0.000 ± 0.000	/	/	/	/	/	/	/	/	/	/
624	97.222 ± 4.811	0.000 ± 0.000	/	/	/	/	/	/	/	/	/	/
625	100.000 ± 0.000	0.000 ± 0.000	/	/	/	/	/	/	/	/	/	/
626	100.000 ± 0.000	0.000 ± 0.000	/	/	/	/	/	/	/	/	/	/
628	100.000 ± 0.000	0.000 ± 0.000	/	/	/	/	/	/	/	/	/	/
630	91.667 ± 8.333	0.000 ± 0.000	/	/	/	/	/	/	/	/	/	/
638	100.000 ± 0.000	2.778 ± 4.811	29.849 ± 3.006	0.000 ± 0.000	14.490 ± 0.000	0.000 ± 0.000	2.390 ± 0.412	0.000 ± 0.000	8.553 ± 0.689	0.000 ± 0.000	44.339 ± 4.992	0.000 ± 0.000
639	86.111 ± 17.347	0.000 ± 0.000	/	/	/	/	/	/	/	/	/	/
641	83.333 ± 14.434	63.889 ± 20.972	23.100 ± 2.028	10.378 ± 1.581	12.439 ± 1.327	0.550 ± 0.050	2.480 ± 0.297	0.955 ± 0.151	8.233 ± 0.894	0.482 ± 0.060	35.539 ± 3.061	10.928 ± 1.532
645	97.222 ± 4.811	0.000 ± 0.000	/	/	/	/	/	/	/	/	/	/
646	97.222 ± 4.811	52.778 ± 33.679	24.230 ± 0.807	7.763 ± 0.088	13.117 ± 2.506	0.628 ± 0.074	2.553 ± 0.272	0.878 ± 0.120	8.707 ± 0.632	0.489 ± 0.078	37.347 ± 2.214	5.593 ± 4.844
658	63.889 ± 4.811	0.000 ± 0.000	/	/	/	/	/	/	/	/	/	/
659	72.222 ± 48.113	63.889 ± 4.811	25.594 ± 1.458	10.000 ± 2.948	10.346 ± 0.904	0.892 ± 0.270	2.740 ± 0.292	1.000 ± 0.176	8.200 ± 0.566	0.525 ± 0.087	35.940 ± 1.796	10.892 ± 3.218
660	97.222 ± 4.811	80.556 ± 4.811	17.519 ± 12.789	11.869 ± 1.489	10.982 ± 0.898	0.756 ± 0.157	2.633 ± 0.247	1.150 ± 0.094	8.315 ± 0.759	0.543 ± 0.065	28.501 ± 11.907	12.625 ± 1.383
661	91.667 ± 8.333	69.444 ± 4.811	20.470 ± 1.604	9.585 ± 0.350	10.460 ± 0.602	0.753 ± 0.548	2.520 ± 0.386	1.233 ± 0.123	7.447 ± 0.732	0.680 ± 0.126	30.930 ± 1.323	10.338 ± 0.411
662	97.222 ± 4.811	91.667 ± 8.333	26.303 ± 0.371	13.178 ± 2.143	14.950 ± 1.335	0.804 ± 0.251	2.246 ± 0.429	1.108 ± 0.076	7.800 ± 1.199	0.500 ± 0.082	41.253 ± 1.530	13.982 ± 2.356
666	94.444 ± 9.623	66.667 ± 22.048	34.740 ± 8.490	15.428 ± 1.480	20.111 ± 3.378	2.192 ± 0.118	2.967 ± 0.430	1.108 ± 0.064	7.967 ± 0.702	0.608 ± 0.049	54.851 ± 11.740	17.619 ± 1.576
667	100.000 ± 0.000	94.444 ± 4.811	28.240 ± 2.720	12.784 ± 0.278	11.837 ± 0.562	2.002 ± 0.374	3.073 ± 0.363	1.120 ± 0.068	8.253 ± 0.930	0.667 ± 0.082	40.077 ± 2.353	14.787 ± 0.125
668	97.222 ± 4.811	0.000 ± 0.000	/	/	/	/	/	/	/	/	/	/
670	75.000 ± 8.333	0.000 ± 0.000	/	/	/	/	/	/	/	/	/	/
671	94.444 ± 4.811	0.000 ± 0.000	/	/	/	/	/	/	/	/	/	/
672	97.222 ± 4.811	0.000 ± 0.000	/	/	/	/	/	/	/	/	/	/
673	97.222 ± 4.811	0.000 ± 0.000	/	/	/	/	/	/	/	/	/	/
674	100.000 ± 0.000	0.000 ± 0.000	/	/	/	/	/	/	/	/	/	/
675	94.444 ± 9.623	50.000 ± 16.667	24.115 ± 0.475	11.363 ± 0.795	9.602 ± 1.222	1.550 ± 0.212	8.563 ± 0.889	0.386 ± 0.121	2.504 ± 0.458	0.943 ± 0.257	33.717±1.637	12.913±0.583
676	100.000 ± 0.000	0.000 ± 0.000	/	/	/	/	/	/	/	/	/	/
677	94.444 ± 4.811	52.778 ± 4.811	35.237 ± 1.353	19.048 ± 1.965	13.131 ± 1.541	2.592 ± 1.024	7.639 ± 1.017	0.529 ± 0.336	2.717 ± 0.301	1.014 ± 0.266	48.368±0.236	21.640±2.721
678	97.222 ± 4.811	33.333 ± 16.667	27.007 ± 1.485	15.725 ± 1.237	11.723 ± 0.512	1.188 ± 0.053	8.630 ± 0.905	0.425 ± 0.238	2.559 ± 0.477	1.013 ± 0.203	38.730±1.091	11.275±9.807
679	100.000 ± 0.000	75.000 ± 22.048	33.091 ± 1.357	12.861 ± 3.312	12.240 ± 1.376	1.206 ± 0.736	7.843 ± 0.508	0.500 ± 0.209	2.956 ± 0.324	1.042 ± 0.178	45.331±2.524	14.067±4.046
680	100.000 ± 0.000	66.667 ± 0.000	31.774 ± 3.401	14.319 ± 2.889	11.133 ± 0.224	1.317 ± 0.347	8.474 ± 0.861	0.500 ± 0.161	3.032 ± 0.580	1.036 ± 0.136	42.907±3.422	15.636±2.821
681	100.000 ± 0.000	63.889 ± 9.623	24.770 ± 0.639	16.283 ± 7.472	10.138 ± 0.919	1.690 ± 0.156	8.421 ± 0.834	0.563 ± 0.200	2.280 ± 0.349	1.100 ± 0.220	34.908±0.875	11.982±11.695
682	97.222 ± 4.811	91.667 ± 8.333	20.741 ± 1.866	12.383 ± 0.118	11.767 ± 2.976	1.450 ± 0.259	8.512 ± 0.580	0.444 ± 0.201	2.262 ± 0.271	0.967 ± 0.112	32.507±3.495	9.222±7.987
683	91.667 ± 0.000	38.889 ± 4.811	23.493 ± 2.514	14.963 ± 0.902	14.716 ± 0.917	0.983 ± 0.024	8.718 ± 0.904	0.343 ± 0.053	1.861 ± 0.270	1.000 ± 0.191	38.209±3.388	10.631±9.227
684	100.000 ± 0.000	38.889 ± 17.347	21.873 ± 1.344	11.548 ± 1.375	11.370 ± 0.575	1.475 ± 0.035	8.596 ± 0.773	0.500 ± 0.206	1.975 ± 0.342	0.922 ± 0.097	33.243±0.775	8.682±7.584
685	100.000 ± 0.000	50.000 ± 28.868	27.630 ± 1.159	16.260 ± 4.469	14.637 ± 0.656	2.170 ± 0.099	8.975 ± 0.896	0.800 ± 0.287	2.655 ± 0.392	1.022 ± 0.217	42.267±0.916	12.287±11.120
686	100.000 ± 0.000	61.111 ± 4.811	27.133 ± 1.895	14.728 ± 3.809	15.873 ± 1.834	2.478 ± 1.030	9.679 ± 1.211	0.838 ± 0.236	2.690 ± 0.414	1.015 ± 0.282	43.007±3.711	17.207±4.827
687	100.000 ± 0.000	77.778 ± 38.490	19.907 ± 0.712	14.458 ± 3.830	10.050 ± 1.319	1.442 ± 0.837	7.917 ± 0.869	0.529 ± 0.095	1.814 ± 0.371	0.986 ± 0.204	29.957±2.025	10.600±9.755
688	100.000 ± 0.000	83.333 ± 22.048	20.499 ± 1.160	11.3 ± 3.234	10.399 ± 0.770	0.94 ± 0.522	8.427 ± 0.772	0.460 ± 0.195	1.907 ± 0.289	0.920 ± 0.084	30.898±1.928	4.080±7.067
689	94.444 ± 4.811	58.333 ± 22.048	20.078 ± 0.734	14.773 ± 1.057	8.006 ± 0.788	1.395 ± 0.064	7.783 ± 0.840	0.533 ± 0.071	1.777 ± 0.274	0.900 ± 0.071	28.083±0.514	10.778±9.368
690	100.000 ± 0.000	0.000 ± 0.000	/	/	/	/	/	/	/	/	/	/
691	97.222 ± 4.811	0.000 ± 0.000	/	/	/	/	/	/	/	/	/	/
692	100.000 ± 0.000	30.556 ± 20.972	21.927 ± 1.452	13.133 ± 3.397	25.833 ± 0.830	1.447 ± 1.526	8.747 ± 0.957	0.433 ± 0.115	1.710 ± 0.238	0.867 ± 0.153	30.538±16.309	16.824±8.598
693	97.222 ± 4.811	0.000 ± 0.000	/	/	/	/	/	/	/	/	/	/
694	100.000 ± 0.000	44.444 ± 19.245	25.110 ± 4.301	17.02 ± 4.263	12.348 ± 1.760	1.44 ± 0.632	8.081 ± 1.138	0.540 ± 0.152	2.386 ± 0.448	1.000 ± 0.158	37.458±5.728	6.153±10.658
695	100.000 ± 0.000	36.111 ± 20.972	31.553 ± 3.129	16.9 ± 4.045	15.957 ± 1.983	2 ± 0.822	8.320 ± 0.851	0.375 ± 0.150	2.196 ± 0.370	0.825 ± 0.171	47.510±5.033	6.300±10.912
698	100.000 ± 0.000	0.000 ± 0.000	/	/	/	/	/	/	/	/	/	/
700	100.000 ± 0.000	77.778 ± 17.347	28.247 ± 0.679	11.973 ± 1.618	13.747 ± 1.896	1.753 ± 0.200	8.503 ± 1.065	0.393 ± 0.139	2.790 ± 0.424	0.987 ± 0.125	41.993±2.202	13.727±1.433
702	100.000 ± 0.000	52.778 ± 4.811	25.587 ± 0.551	15.593 ± 4.289	14.983 ± 1.170	1.287 ± 0.273	9.053 ± 1.033	0.364 ± 0.112	3.090 ± 0.392	1.009 ± 0.145	40.570±1.351	16.880±4.487
703	91.667 ± 8.333	0.000 ± 0.000	/	/	/	/	/	/	/	/	/	/
705	100.000 ± 0.000	41.667 ± 22.048	22.890 ± 2.321	12.400 ± 1.603	11.677 ± 1.570	1.467 ± 0.047	8.534 ± 0.888	0.417 ± 0.160	2.548 ± 0.461	0.900 ± 0.179	34.567±3.636	9.244±8.081
707	100.000 ± 0.000	94.444 ± 4.811	31.003 ± 5.267	16.742 ± 2.172	13.600 ± 0.656	1.640 ± 0.362	10.600 ± 1.402	0.648 ± 0.202	2.704 ± 0.473	1.065 ± 0.137	44.603±5.913	18.382±2.516
708	97.222 ± 4.811	77.778 ± 4.811	23.810 ± 2.890	11.783 ± 0.589	7.704 ± 1.674	0.900 ± 0.283	5.315 ± 0.691	0.600 ± 0.110	2.393 ± 0.304	0.800 ± 0.253	31.514±4.535	8.456±7.349
709	100.000 ± 0.000	72.222 ± 9.623	29.413 ± 1.189	18.931 ± 2.600	10.950 ± 1.036	0.636 ± 0.109	8.010 ± 0.980	0.325 ± 0.086	2.579 ± 0.296	1.031 ± 0.182	40.363±1.800	19.567±2.492
710	100.000 ± 0.000	72.222 ± 19.245	23.550 ± 2.498	17.633 ± 3.783	7.890 ± 1.451	1.683 ± 0.337	8.033 ± 1.048	0.653 ± 0.304	2.293 ± 0.499	0.973 ± 0.065	31.440±3.888	19.315±3.843
711	100.000 ± 0.000	0.000 ± 0.000	/	/	/	/	/	/	/	/	/	/
712	100.000 ± 0.000	77.778 ± 9.623	18.540 ± 1.402	12.497 ± 2.821	10.064 ± 0.670	1.328 ± 0.251	8.693 ± 0.736	0.492 ± 0.362	2.272 ± 0.332	0.854 ± 0.088	28.604±1.130	13.825±3.069
713	94.444 ± 9.623	75.000 ± 8.333	28.682 ± 2.036	13.795 ± 2.844	10.966 ± 1.033	1.877 ± 0.428	7.862 ± 0.971	0.544 ± 0.115	2.393 ± 0.534	0.911 ± 0.108	39.648±2.810	15.672±3.264
714	100.000 ± 0.000	30.556 ± 17.347	24.739 ± 1.313	12.7 ± 3.830	6.066 ± 0.509	1.633 ± 0.658	6.489 ± 0.547	0.483 ± 0.172	2.563 ± 0.400	0.950 ± 0.164	30.804±1.822	4.778±8.275
715	100.000 ± 0.000	100.000 ± 0.000	36.723 ± 2.336	20.329 ± 3.525	14.513 ± 1.019	2.236 ± 0.216	8.683 ± 0.871	0.730 ± 0.211	2.741 ± 0.338	1.104 ± 0.168	51.237±3.337	22.565±3.533
718	100.000 ± 0.000	25.000 ± 22.048	27.777 ± 0.754	13.2 ± 3.123	12.460 ± 1.133	1.767 ± 0.673	9.267 ± 1.303	0.333 ± 0.153	3.034 ± 0.254	0.933 ± 0.058	40.237±1.726	4.989±8.641
719	100.000 ± 0.000	55.556 ± 41.107	27.183 ± 1.001	12.56 ± 3.936	12.043 ± 0.434	1.78 ± 0.522	8.997 ± 1.075	0.420 ± 0.164	2.959 ± 0.332	0.940 ± 0.182	39.227±0.856	4.780±8.279
*Data in the table are means (n=18) ± SD.
