# Supplementary material for: An Effective Screening Method and a Reliable Screening Trait for Salt Tolerance of Brassica napus at the Germination Stage
Source: Front Plant Sci. 2019 Apr 26;10:530. doi: 10.3389/fpls.2019.00530 (PMC6499083; doi:10.3389/fpls.2019.00530)
Supplement: Supplementary file 4 [file Table_4.XLS]

## Sheet: Sheet1
Table S4 Salt tolerance index of 438 Brassica napus inbred lines at germination stage
No. of inbred lines	Salt tolerance index of Germination rate	Salt tolerance index of Shoot weight	Salt tolerance index of root weight	Salt tolerance index of Shoot length	Salt tolerance index of Root length	Salt tolerance index of total fresh weight	Mean Salt tolerance index
	NaCl levels(mmol/ L)
	200	200	200	200	200	200
2	0.472222	0	0	0	0	0	0.0787037
3	0.638889	0	0	0	0	0	0.106481
4	0.5	0	0	0	0	0	0.0833333
5	0.57971	0	0	0	0	0	0.0966184
6	0.875	0.0185107	0.619305	0.247839	0.0345711	0.180568	0.329299
7	0.0909091	0	0	0	0	0	0.0151515
8	0.958333	0.244569	0.0441514	0.236758	0.0907298	0.184963	0.293251
9	0.62963	0	0	0	0	0	0.104938
10	0.555556	0	0	0	0	0	0.0925926
11	0.722222	0.257846	0.0801754	0.3125	0.077381	0.213021	0.277191
12	0.694444	0	0	0	0	0	0.115741
13	0.805556	0	0	0	0	0	0.134259
14	0.0555556	0	0	0	0	0	0.00925926
17	0.5	0.204826	0.0328716	0.192577	0.0578282	0.157925	0.191005
19	0.75	0	0	0	0	0	0.125
22	0.222222	0	0	0	0	0	0.037037
24	0.694444	0.229051	0.0146471	0.164042	0.0324675	0.160116	0.215795
26	0.0555556	0	0	0	0	0	0.00925926
27	0.463768	0	0	0	0	0	0.0772947
28	0.638889	0	0	0	0	0	0.106481
29	0.111111	0	0	0	0	0	0.0185185
33	0.583333	0	0	0	0	0	0.0972222
34	0.111111	0	0	0	0	0	0.0185185
35	0.722222	0	0	0	0	0	0.12037
36	0.472222	0	0	0	0	0	0.0787037
38	0.444444	0	0	0	0	0	0.0740741
39	0.527778	0.395232	0.0583698	0.388471	0.0470588	0.267394	0.280717
40	0.631579	0	0	0	0	0	0.105263
41	0.694444	0.283362	0.0669689	0.218302	0.0339426	0.21802	0.252507
42	0.388889	0	0	0	0	0	0.0648148
43	0.173913	0	0	0	0	0	0.0289855
44	0.5	0	0	0	0	0	0.0833333
45	0.492754	0	0	0	0	0	0.0821256
48	0.144928	0	0	0	0	0	0.0241546
49	0.638889	0	0	0	0	0	0.106481
50	0.190476	0	0	0	0	0	0.031746
52	0.861111	0	0	0	0	0	0.143519
53	0.416667	0	0	0	0	0	0.0694444
54	0.0833333	0	0	0	0	0	0.0138889
55	0.861111	0	0	0	0	0	0.143519
57	0.888889	0.987856	0.303574	0.304598	0.135207	0.830016	0.575023
58	0.416667	0	0	0	0	0	0.0694444
59	0.0833333	0	0	0	0	0	0.0138889
60	0.472222	0	0	0	0	0	0.0787037
61	0.454545	0	0	0	0	0	0.0757576
62	0.972222	0.785735	0.152945	0.261023	0.121036	0.606931	0.483315
63	0.47619	0	0	0	0	0	0.0793651
64	0.69697	0	0	0	0	0	0.116162
66	0.0833333	0	0	0	0	0	0.0138889
67	0.944444	0.939275	0.192292	0.275921	0.10353	0.726355	0.530303
68	0.972222	0.695016	0.124614	0.22549	0.0519892	0.556212	0.43759
70	0.861111	0.831436	0.0815025	0.68961	0.0499768	0.545061	0.509783
71	1	0.782619	0.0904165	0.315789	0.0568699	0.592649	0.473057
72	1	0.971617	0.151985	0.39575	0.0643596	0.766897	0.558435
73	1	0.7592	0.0985345	0.292048	0.0727691	0.619688	0.473707
74	0.166667	0	0	0	0	0	0.0277778
75	0.361111	0	0	0	0	0	0.0601852
76	0.166667	0	0	0	0	0	0.0277778
77	0.0555556	0	0	0	0	0	0.00925926
78	0.634921	0	0	0	0	0	0.10582
79	0.972222	0.800992	0.123122	0.605664	0.0521492	0.62774	0.530315
80	0.202899	0	0	0	0	0	0.0338164
81	0.318841	0	0	0	0	0	0.0531401
82	0.695652	0.470717	0.0531511	0.432489	0.0475	0.360089	0.343266
83	0.811594	0.489169	0.0820673	0.288754	0.047619	0.387688	0.351149
84	0.30303	0	0	0	0	0	0.0505051
85	0.933333	0.407116	0.027727	0.294294	0.0440678	0.297747	0.334048
86	0.638889	0.703221	0.0657418	0.385742	0.0437028	0.503947	0.390207
87	0.0277778	0	0	0	0	0	0.00462963
88	0.434783	0	0	0	0	0	0.0724638
89	0.484848	0.559911	0.0602338	0.27668	0.0324977	0.369296	0.297244
91	0.805556	0.601381	0.307926	0.296296	0.104646	0.549647	0.444242
92	0.666667	0.929811	0.164036	0.446833	0.0384702	0.669519	0.485889
96	0.25	0	0	0	0	0	0.0416667
97	0.869565	0.443969	0.085257	0.43956	0.0555115	0.307046	0.366818
98	0.259259	0	0	0	0	0	0.0432099
100	0.75	0.438394	0.158439	0.227868	0.0495458	0.354888	0.329856
102	0.608696	0.879442	0.156741	0.274864	0.0576553	0.691042	0.44474
103	0.972222	0.824878	0.178893	0.251282	0.0585838	0.610267	0.482688
104	0.888889	0.332817	0.0489111	0.269608	0.0600601	0.241905	0.307032
105	0.57971	0.7327	0.549681	0.779412	0.0867225	0.721952	0.57503
106	0.111111	0	0	0	0	0	0.0185185
108	0.777778	0	0	0	0	0	0.12963
109	1	0	0	0.372405	0.0488946	0	0.236883
110	0.972222	0.869329	0.0959512	0.421607	0.115741	0.650748	0.520933
112	0.636364	0.34885	0.117181	0	0	0.294794	0.232865
114	0.833333	0.640663	0.134136	0.318562	0.0774072	0.500618	0.417453
115	0.09375	0	0	0	0	0	0.015625
116	0.0555556	0	0	0	0	0	0.00925926
118	0.694444	0	0	0	0	0	0.115741
120	0.685714	0	0	0	0	0	0.114286
121	0.0277778	0	0	0	0	0	0.00462963
122	0.277778	0	0	0	0	0	0.0462963
123	0.114286	0	0	0	0	0	0.0190476
124	0.166667	0	0	0	0	0	0.0277778
125	0.277778	0	0	0	0	0	0.0462963
126	0.114286	0	0	0	0	0	0.0190476
127	1	0.661997	0.206208	0.496386	0.0923984	0.536162	0.498859
128	0.685714	0	0	0	0	0	0.114286
129	0.833333	0.554969	0.182771	0	0.0756534	0.448716	0.349241
130	0.75	0.553211	0.210434	0.377228	0.0811966	0.441068	0.40219
132	0.0277778	0	0	0	0	0	0.00462963
133	0.314286	0	0	0	0	0	0.052381
135	0.4	0	0	0	0	0	0.0666667
136	0.0277778	0	0	0	0	0	0.00462963
137	0.972222	0.751045	0.201574	0.347584	0.123612	0.60922	0.500876
138	0.666667	0.434599	0.102228	0.293173	0.0982498	0.3466	0.323586
139	0.114286	0	0	0	0	0	0.0190476
140	0.411765	0	0	0	0	0	0.0686275
141	0.111111	0	0	0	0	0	0.0185185
142	0.805556	0.555499	0.163967	0.2595	0.0677643	0.474913	0.387866
143	0.277778	0	0	0	0	0	0.0462963
145	0.0277778	0	0	0	0	0	0.00462963
146	0.571429	0	0	0	0	0	0.0952381
147	0.138889	0	0	0	0	0	0.0231481
148	0.305556	0	0	0	0	0	0.0509259
149	0.285714	0	0	0	0	0	0.047619
150	0.111111	0	0	0	0	0	0.0185185
152	0.333333	0	0	0	0	0	0.0555556
153	0.944444	0.610459	0.611712	0.404793	0.0630539	0.610583	0.540841
157	0.0857143	0	0	0	0	0	0.0142857
159	0.428571	0.881364	0.275668	0.402273	0.074048	0.761851	0.470629
161	0.517241	0.577117	0.575346	0.408163	0.0801839	0.57703	0.455847
162	0.694444	0.739259	0.654389	0.360863	0.07287	0.734224	0.542675
163	0.138889	0	0	0	0	0	0.0231481
166	0.25	0.883074	0.163272	0.406504	0.141248	0.747115	0.431869
167	0.342857	0.608961	0.118338	0.443548	0.0815406	0.510081	0.350888
168	0.264706	0	0	0	0	0	0.0441176
169	0.571429	0	0	0	0	0	0.0952381
171	0.0277778	0	0	0	0	0	0.00462963
173	0.277778	0.542555	0.254799	0.264423	0.135086	0.49752	0.328693
174	1	0.719799	0.254976	0.357468	0.104116	0.669131	0.517582
177	0.0277778	0	0	0	0	0	0.00462963
178	0.0555556	0	0	0	0	0	0.00925926
182	0.942857	0.558113	0.0727991	0.411178	0.0785446	0.441522	0.417502
183	0.0277778	0	0	0	0	0	0.00462963
184	0.529412	0	0	0	0	0	0.0882353
185	0.441176	0	0	0	0	0	0.0735294
186	0.8	0.633923	0.0453093	0.388874	0.0777852	0.463534	0.401571
187	0.181818	0	0	0	0	0	0.030303
188	0.0857143	0	0	0	0	0	0.0142857
189	0.242424	0	0	0	0	0	0.040404
190	0.444444	0	0	0	0	0	0.0740741
191	0.885714	0.614034	0.114898	0.495677	0.0881226	0.449087	0.441256
192	0.129032	0	0	0	0	0	0.0215054
194	0.833333	0.644551	0.0570498	0.529778	0.0972326	0.442139	0.434014
196	0.111111	0	0	0	0	0	0.0185185
197	0.37037	0	0	0	0	0	0.0617284
198	0.0277778	0	0	0	0	0	0.00462963
200	0.583333	0	0	0	0	0	0.0972222
202	0.222222	0	0	0	0	0	0.037037
203	0.555556	0	0	0	0	0	0.0925926
204	0.470588	0	0	0	0	0	0.0784314
206	0.527778	0	0	0	0	0	0.087963
207	1	0.532206	0.0593399	0.380328	0.188794	0.421765	0.430406
208	0.833333	0.588409	0.118613	0.337029	0.104906	0.443891	0.404364
209	0.638889	0	0	0	0	0	0.106481
210	0.0833333	0	0	0	0	0	0.0138889
211	0.888889	0.668556	0.106023	0.434988	0.0828772	0.4858	0.444522
212	0.777778	0.859177	0.128252	0.524496	0.121849	0.543483	0.492506
213	0.3125	0	0	0	0	0	0.0520833
215	0.419355	0	0	0	0	0	0.0698925
218	0.638889	0.913542	0.29066	0.517061	0.0952744	0.759347	0.535795
219	0.972222	0.84089	0.115625	0.522472	0.0835866	0.629776	0.527429
221	0.647059	0.757481	0.0876017	0.557333	0.132929	0.571807	0.459035
222	0.0277778	0	0	0	0	0	0.00462963
223	0.2	0	0	0	0	0	0.0333333
224	0.111111	0	0	0	0	0	0.0185185
226	0.0277778	0	0	0	0	0	0.00462963
227	0.0277778	0	0	0	0	0	0.00462963
228	0.0555556	0	0	0	0	0	0.00925926
229	0.0277778	0	0	0	0	0	0.00462963
230	0.916667	0.588836	0.0396415	0.473169	0.161335	0.395435	0.429181
231	0.0277778	0	0	0	0	0	0.00462963
232	0.0277778	0	0	0	0	0	0.00462963
233	0.0277778	0	0	0	0	0	0.00462963
234	0.833333	0.943215	0.0482775	0.446064	0.0876249	0.611039	0.494926
235	0.2	0	0	0	0	0	0.0333333
236	0.0277778	0	0	0	0	0	0.00462963
237	0.194444	0	0	0	0	0	0.0324074
238	0.388889	0	0	0	0	0	0.0648148
240	0.75	0	0	0	0	0	0.125
242	0.5	0.627477	0.0917424	0.399408	0.0693973	0.475078	0.360517
243	0.0555556	0	0	0	0	0	0.00925926
244	0.125	0	0	0	0	0	0.0208333
245	0.777778	0.59531	0.113263	0.516224	0.0874891	0.417585	0.417941
246	0.171429	0.643109	0.28784	0.532334	0.160832	0.554078	0.391604
247	0.0277778	0	0	0	0	0	0.00462963
248	0.2	0	0	0	0	0	0.0333333
249	0.277778	0	0	0	0	0	0.0462963
250	0.117647	0	0	0	0	0	0.0196078
252	0.428571	0.387359	0.158263	0.334773	0.0993253	0.355727	0.294003
253	1	0.555947	0.225483	0.313373	0.08	0.463347	0.439692
254	0.111111	0	0	0	0	0	0.0185185
255	0.194444	0	0	0	0	0	0.0324074
256	0.944444	0.404387	0.0988316	0.348416	0.0591977	0.302734	0.359668
257	0.257143	0	0	0	0	0	0.0428571
258	0.361111	0	0	0	0	0	0.0601852
260	0.571429	0.585658	0.228887	0.563241	0.0859716	0.983355	0.50309
263	0.0277778	0	0	0	0	0	0.00462963
264	0.166667	0	0	0	0	0	0.0277778
265	0.472222	0.581698	0.134551	0.597701	0.206186	0.436255	0.404769
266	0.0277778	0	0	0	0	0	0.00462963
269	0.638889	0	0	0	0	0	0.106481
270	0.0277778	0	0	0	0	0	0.00462963
271	0.0277778	0	0	0	0	0	0.00462963
272	0.722222	0.450345	0.0886525	0.371544	0.0864719	0.332068	0.341884
275	0.529412	0.501477	0.123886	0.43854	0.0634249	0.406298	0.34384
276	0.0833333	0	0	0	0	0	0.0138889
277	0.222222	0	0	0	0	0	0.037037
278	0.151515	0	0	0	0	0	0.0252525
279	0.0277778	0	0	0	0	0	0.00462963
280	0.0277778	0	0	0	0	0	0.00462963
281	0.0277778	0	0	0	0	0	0.00462963
282	0.138889	0	0	0	0	0	0.0231481
286	0.361111	0	0	0	0	0	0.0601852
290	0.117647	0	0	0	0	0	0.0196078
291	0.714286	0.492337	0.0621712	0.33098	0.0707071	0.371643	0.340354
292	0.142857	0	0	0	0	0	0.0238095
293	0.0555556	0	0	0	0	0	0.00925926
298	0.361111	0	0	0	0	0	0.0601852
299	0.151515	0	0	0	0	0	0.0252525
302	0.8	0.838069	0.0830726	0.474026	0.126424	0.511266	0.472143
304	0.0882353	0	0	0	0	0	0.0147059
305	0.972222	0.51356	0.11605	0.328972	0.110266	0.371183	0.402042
306	0.805556	0.54351	0.207303	0.436352	0.0638112	0.418512	0.412507
307	0.416667	0.547916	0.140955	0.427602	0.105439	0.409045	0.341271
308	0.117647	0	0	0	0	0	0.0196078
309	0.583333	0.511398	0.147732	0.421751	0.10995	0.412474	0.36444
311	0.166667	0	0	0	0	0	0.0277778
312	0.6	0.548769	0.125392	0.375847	0.0829646	0.404353	0.356221
313	0.222222	0	0	0	0	0	0.037037
314	0.0277778	0	0	0	0	0	0.00462963
316	0.861111	0.438136	0.173476	0.3125	0.0917874	0.365794	0.373801
317	0.0857143	0	0	0	0	0	0.0142857
318	0.611111	0.592326	0.119082	0.466265	0.0650711	0.446277	0.383355
319	0.416667	0.55628	0.0925164	0.37386	0.0948167	0.398785	0.322154
320	0.944444	0.517653	0.0643542	0.406852	0.0824742	0.381337	0.399519
321	0.142857	0	0	0	0	0	0.0238095
322	0.361111	0.558684	0.0491377	0.37422	0.0593599	0.382739	0.297542
323	0.371429	0	0	0	0	0	0.0619048
324	0.742857	0.59091	0.153352	0.393593	0.105691	0.419799	0.401034
325	0.416667	0.661733	0.130047	0.360679	0.0752688	0.476064	0.35341
326	0.944444	0.703602	0.144161	0.360624	0.0749527	0.517817	0.4576
327	0.861111	0.751919	0.17553	0.423841	0.164706	0.564419	0.490254
328	0.638889	0.579405	0.0857235	0.383969	0.0585616	0.410054	0.359434
329	0.121212	0	0	0	0	0	0.020202
330	0.0277778	0	0	0	0	0	0.00462963
331	0.771429	0.467914	0.205463	0.322967	0.0642359	0.396703	0.371452
332	0.916667	0.800756	0.0829351	0.588076	0.107195	0.603779	0.516568
335	1	0.781453	0.152207	0.440678	0.138099	0.598959	0.518566
336	0.722222	0.611646	0.113848	0.365909	0.108082	0.449152	0.395143
337	0.176471	0	0	0	0	0	0.0294118
338	0.555556	0.63774	0.129604	0.409439	0.126649	0.495615	0.392434
339	0.5	0.528899	0.0454341	0.522204	0.0698276	0.345569	0.335322
340	0.666667	0.658014	0.0928604	0.362903	0.0449243	0.452144	0.379585
341	0.285714	0	0	0	0	0	0.047619
342	0.1	0	0	0	0	0	0.0166667
343	0.916667	0.604639	0.118245	0.459184	0.0793103	0.441611	0.436609
344	0.833333	0.6464	0.122917	0.422566	0.0913242	0.471032	0.431262
345	0.205882	0	0	0	0	0	0.0343137
346	0.583333	0.602514	0.0466667	0.543624	0.0586649	0.392903	0.371284
347	0.0277778	0	0	0	0	0	0.00462963
348	0.323529	0.417577	0.141998	0.36646	0.117216	0.341923	0.284784
349	0.444444	0.693992	0.133445	0.422932	0.0691244	0.529702	0.382273
350	0.147059	0	0	0	0	0	0.0245098
352	0.15625	0	0	0	0	0	0.0260417
353	0.0555556	0	0	0	0	0	0.00925926
354	0.0833333	0	0	0	0	0	0.0138889
355	0.361111	0	0	0	0	0	0.0601852
356	0.485714	0	0	0	0	0	0.0809524
357	0.333333	0	0	0	0	0	0.0555556
358	0.0277778	0	0	0	0	0	0.00462963
360	0.361111	0	0	0	0	0	0.0601852
361	0.485714	0	0	0	0	0	0.0809524
363	0.0277778	0	0	0	0	0	0.00462963
366	0.222222	0	0	0	0	0	0.037037
367	0.40625	0	0	0	0	0	0.0677083
368	0.0277778	0	0	0	0	0	0.00462963
369	0.5	0	0	0	0	0	0.0833333
370	0.916667	0.896441	0.12766	0.484901	0.0730957	0.760683	0.543241
371	0.472222	0	0	0	0	0	0.0787037
372	0.638889	0.424942	0.100321	0.455446	0.164706	0.360605	0.357485
373	0.0555556	0	0	0	0	0	0.00925926
374	0.176471	0	0	0	0	0	0.0294118
375	0.888889	0.630634	0.103786	0.362832	0.0868794	0.468917	0.423656
376	0.75	0.632264	0.0738275	0.430108	0.0786164	0.449525	0.40239
377	0.0277778	0	0	0	0	0	0.00462963
378	0.548387	0	0	0	0	0	0.0913978
380	0.694444	0.45414	0.0516083	0.292208	0.0598495	0.331031	0.31388
381	0.444444	0.474535	0.0646431	0.373111	0.0960208	0.340269	0.298837
382	0.972222	0.880137	0.241348	0.577982	0.107967	0.658628	0.573047
383	0.694444	0.702381	0.0414772	0.471939	0.0765707	0.47429	0.410184
386	0.314286	0	0	0	0	0	0.052381
388	0.527778	0.563248	0.0762097	0.442857	0.0678156	0.379887	0.342966
389	0.171429	0	0	0	0	0	0.0285714
390	0.583333	0.553204	0.116909	0.473827	0.0510486	0.42662	0.36749
391	0.0277778	0	0	0	0	0	0.00462963
392	0.457143	0	0	0	0	0	0.0761905
393	0.861111	0.452072	0.185066	0.310185	0.0628507	0.389549	0.376806
394	0.972222	0.663859	0.0558356	0.42735	0.0283386	0.426844	0.429075
395	0.305556	0	0	0	0	0	0.0509259
396	0.555556	0	0	0	0	0	0.0925926
397	0.5	0	0	0	0	0	0.0833333
398	0.472222	0.391159	0.0344976	0.56044	0.105906	0.269799	0.305671
399	0.75	0.470967	0.0372504	0.302239	0.0681199	0.352208	0.330131
429	0.972222	0.480848	0.0697939	0.404054	0.0682889	0.31444	0.384941
436	0.852941	0	0	0	0	0	0.142157
439	0.944444	0.728954	0.116152	0.636792	0.0720824	0.482629	0.496842
443	0.444444	0	0	0	0	0	0.0740741
454	0.2	0	0	0	0	0	0.0333333
455	0.861111	0.608264	0.102034	0.495746	0.0748848	0.441444	0.430581
457	0.722222	0.86792	0.104037	0.583263	0.0629765	0.612617	0.492173
458	0.611111	0.99554	0.108755	0.654762	0.0627796	0.714012	0.524493
459	0.777778	0.828092	0.101164	0.4801	0.0590659	0.587205	0.472234
460	0.972222	0.693695	0.133058	0.403704	0.117329	0.556113	0.479353
461	0.861111	0.948037	0.181511	0.565217	0.111829	0.69987	0.561263
463	0.727273	0.4038	0.044273	0.496324	0.0584746	0.267357	0.332917
465	0.290323	0	0	0	0	0	0.0483871
468	0.642857	0.759829	0.0602111	0.635503	0.0564571	0.523177	0.446339
469	0.8	0.946725	0.213554	0.575	0.0973558	0.708799	0.556906
470	0.972222	0.879874	0.168967	0.566038	0.0796662	0.661964	0.554788
472	0.972222	0.773513	0.094088	0.510204	0.0758801	0.539514	0.494237
473	0.972222	0.666329	0.0526219	0.485777	0.0844112	0.466044	0.454567
475	0.941176	0.807047	0.0629186	0.552163	0.0882986	0.558192	0.501633
478	0.944444	0.615341	0.120408	0.417772	0.0780798	0.466744	0.440465
479	0.0277778	0	0	0	0	0	0.00462963
480	0.833333	0.843388	0.101712	0.5625	0.0741758	0.647075	0.510364
482	0.852941	0.254335	0.0628746	0.389011	0.0629508	0.200889	0.303834
483	0.944444	0.6929	0.0819481	0.490654	0.0588987	0.522993	0.465306
484	0.972222	0.768878	0.189238	0.45	0.0627808	0.652501	0.515937
485	0.972222	0.569634	0.247336	0.40081	0.0895415	0.490649	0.461699
489	0.909091	0.731005	0.0523461	0.585333	0.0612662	0.504187	0.473871
490	0.972222	0.855361	0.103831	0.533911	0.0786164	0.610736	0.525779
491	1	0.543704	0.127275	0.37381	0.06638	0.418574	0.421624
493	0.944444	0.615146	0.087461	0.458791	0.0709013	0.43683	0.435596
495	0.657143	0.475603	0.204229	0.323077	0.0769798	0.204229	0.323544
497	0.611111	0.601475	0.0753095	0.504442	0.0632504	0.0753095	0.321816
498	0.694444	0.732584	0.181371	0.395397	0.0736086	0.181371	0.376463
499	0.777778	0.634471	0.28528	0.298932	0.0740061	0.28528	0.392624
502	0.944444	0.586932	0.0511198	0.453052	0.0834411	0.0511198	0.361685
503	0.972222	0.673779	0.149388	0.430736	0.103471	0.149388	0.413164
504	0.777778	0.41287	0.0881369	0.329231	0.0623713	0.0881369	0.293087
505	0.583333	0.528829	0.0740687	0.347601	0.0719358	0.0740687	0.279973
507	1	0	0	0.280859	0.0671053	0	0.224661
508	0.685714	0.48046	0.0680669	0.389016	0.0418545	0.0680669	0.288863
509	0.657143	0.513822	0.0550488	0.360222	0.0679272	0.0550488	0.284869
510	0.83871	0.61913	0.0787332	0.440559	0.0705956	0.0787332	0.35441
511	0.885714	0.730493	0.0967203	0.440835	0.0616711	0.0967203	0.385359
512	0.944444	0.562641	0.196836	0.37884	0.0758389	0.196836	0.392573
513	0.705882	0.717013	0.115687	0.557143	0.0709644	0.115687	0.380396
516	0.888889	0.541282	0.105638	0.368231	0.0752071	0.105638	0.347481
517	0.857143	0.587998	0.0969294	0.652893	0.0613027	0.0969294	0.392199
518	1	0.667816	0.0941783	0.342	0.0704722	0.0941783	0.378107
520	0.777778	0.583538	0.0573891	0.309255	0.0532345	0.0573891	0.306431
522	0.944444	0.578296	0.074775	0.280835	0.0570055	0.074775	0.335022
523	0.972222	0.748099	0.0786391	0.544379	0.0825017	0.0786391	0.417413
525	0.638889	0.573881	0.0650005	0.398126	0.0505601	0.0650005	0.298576
526	0.805556	0.73064	0.152078	0.498667	0.092517	0.152078	0.405256
527	0.857143	0.708805	0.090059	0.402671	0.0504545	0.090059	0.366532
534	0.972222	0.763878	0.0832499	0.436155	0.0664195	0.0832499	0.400862
536	0.972222	0.569947	0.101209	0.400731	0.0595134	0.101209	0.367472
538	0.777778	0.659803	0.056339	0.441067	0.0604508	0.056339	0.341963
541	0.457143	0.84249	0.105067	0.476036	0.0676606	0.105067	0.342244
542	1	0.651909	0.089013	0.446043	0.0577933	0.089013	0.388962
544	1	0.544662	0.240223	0.384615	0.135333	0.449714	0.459091
546	0.972222	0.704866	0.215582	0.413366	0.0813453	0.554887	0.490378
547	1	0.620221	0.149886	0.377193	0.104003	0.484638	0.45599
548	0.916667	0.657871	0.167418	0.442708	0.0723208	0.521055	0.463007
553	0.944444	0.480945	0.158208	0.314205	0.0803223	0.390128	0.394709
554	0.542857	0.426203	0.137344	0.36526	0.0864593	0.349861	0.317997
555	0.638889	0.563324	0.161852	0.339286	0.0771513	0.458816	0.37322
556	0.555556	0.521205	0.148492	0.329255	0.0674603	0.408653	0.338437
558	0.444444	0.511828	0.134945	0.40107	0.0820755	0.399036	0.3289
559	0.611111	0.5601	0.140625	0.434406	0.0685412	0.42414	0.373154
560	0.916667	0.440842	0.0647281	0.37931	0.0848954	0.313617	0.366677
562	0.916667	0.532825	0.0821999	0.369369	0.0649282	0.396543	0.393755
564	0.75	0.430985	0.0713057	0.41958	0.0684551	0.338649	0.346496
566	0.588235	0.61851	0.156031	0.426647	0.0725302	0.469259	0.388536
567	0.944444	0.584829	0.146045	0.435841	0.0921212	0.465633	0.444819
571	0.571429	0.509836	0.122286	0.444444	0.0690909	0.395953	0.352173
572	0.555556	0.583621	0.111595	0.46135	0.0558214	0.434321	0.367044
575	0.611111	0.475698	0.123703	0.326471	0.0754696	0.377669	0.331687
576	0.361111	0	0	0	0	0	0.0601852
578	0.2	0	0	0	0	0	0.0333333
580	0.666667	0.386319	0.111244	0.317227	0.0675784	0.309037	0.309679
586	0.638889	0.404049	0.14989	0.299489	0.0720618	0.337847	0.317038
587	0.944444	0.65877	0.0749344	0.431461	0.116667	0.482185	0.45141
588	0.666667	0.333212	0.0849502	0.233333	0.125	0.269147	0.285385
590	0.685714	0.650893	0.727128	0.295017	0.0570382	0.660769	0.51276
592	0.0833333	0	0	0	0	0	0.0138889
599	1	0.503306	0.198815	0.388769	0.0825106	0.412017	0.430903
600	0.722222	0.469206	0.0939197	0.384615	0.0612903	0.357403	0.348109
606	0.611111	0.36825	0.0934496	0.397727	0.0696864	0.267452	0.301279
609	0.638889	0.423359	0.145357	0.375375	0.0768574	0.340867	0.333451
612	0.885714	0.495347	0.0784523	0.376884	0.0594245	0.359673	0.375916
613	0.714286	0.666495	0.145346	0.531915	0.0899101	0.481593	0.438257
616	0.555556	0.54828	0.0727201	0.358293	0.0965309	0.384928	0.336051
618	0.676471	0.514148	0.0554084	0.383113	0.0857143	0.367726	0.347097
638	0.0277778	0	0	0	0	0	0.00462963
641	0.766667	0.449254	0.0442162	0.384897	0.0585204	0.307488	0.335174
646	0.542857	0.320367	0.0478399	0.343777	0.0561511	0.224652	0.255941
659	0.884615	0.39071	0.0861884	0.364964	0.0640244	0.303051	0.348925
660	0.828571	0.677482	0.0688667	0.436709	0.0652835	0.442969	0.41998
661	0.757576	0.468234	0.0720052	0.489418	0.091316	0.334238	0.368798
662	0.942857	0.500993	0.0537771	0.493184	0.0641026	0.338924	0.398973
666	0.705882	0.444093	0.108979	0.373379	0.0762794	0.321224	0.338306
667	0.944444	0.452696	0.169168	0.364425	0.0807754	0.368956	0.396744
675	0.529412	0.47118	0.161428	0.37654	0.0450435	0.382969	0.327762
677	0.558824	0.540577	0.197374	0.373278	0.0691926	0.447405	0.364442
678	0.342857	0.582264	0.101294	0.395721	0.0492443	0.436677	0.318009
679	0.75	0.388653	0.0984968	0.352444	0.0637523	0.31031	0.327276
680	0.666667	0.450671	0.118263	0.341809	0.0590062	0.364419	0.333473
681	0.638889	0.657371	0.166708	0.482456	0.0667969	0.514879	0.421183
682	0.942857	0.597054	0.123229	0.427368	0.0522153	0.425544	0.428045
683	0.424242	0.636893	0.0668227	0.537428	0.0393267	0.417337	0.353675
684	0.388889	0.527926	0.129727	0.466948	0.0581677	0.391733	0.327232
685	0.5	0.588491	0.148258	0.384993	0.0891365	0.436041	0.35782
686	0.611111	0.542813	0.156132	0.377515	0.0866307	0.400093	0.362382
687	0.777778	0.726306	0.143449	0.543455	0.0667669	0.530767	0.464754
688	0.833333	0.551242	0.0903919	0.482397	0.0545886	0.396138	0.401348
689	0.617647	0.735764	0.174254	0.506394	0.0685225	0.575697	0.44638
692	0.305556	0.598966	0.481806	0.50672	0.0495427	0.535595	0.413031
694	0.444444	0.677825	0.116615	0.419162	0.0668238	0.492817	0.369614
695	0.361111	0.535601	0.125339	0.375683	0.0450721	0.397811	0.30677
700	0.777778	0.423885	0.127546	0.353688	0.0462564	0.326877	0.342672
702	0.527778	0.609432	0.0858732	0.326603	0.040166	0.416071	0.334321
705	0.416667	0.541721	0.125599	0.353198	0.0488215	0.401149	0.314526
707	0.944444	0.540003	0.120588	0.394004	0.0611157	0.41212	0.412046
708	0.8	0.494888	0.116817	0.334365	0.112892	0.402461	0.376904
709	0.722222	0.643605	0.0580923	0.399816	0.0405743	0.484763	0.391512
710	0.722222	0.748745	0.21325	0.424197	0.081279	0.61436	0.467342
712	0.777778	0.674082	0.131928	0.375744	0.056632	0.483323	0.416581
713	0.794118	0.480968	0.171147	0.380724	0.0692495	0.395278	0.381914
714	0.305556	0.513369	0.269268	0.370665	0.0744863	0.465302	0.333108
715	1	0.553573	0.154078	0.402609	0.0840264	0.440412	0.439116
718	0.25	0.475219	0.141787	0.307576	0.0359712	0.371966	0.263753
719	0.555556	0.462048	0.1478	0.317716	0.046684	0.365568	0.315895
*The ungerminated inbred line under NaCl-treated condition were not shown
