# Supplementary material for: An Effective Screening Method and a Reliable Screening Trait for Salt Tolerance of Brassica napus at the Germination Stage
Source: Front Plant Sci. 2019 Apr 26;10:530. doi: 10.3389/fpls.2019.00530 (PMC6499083; doi:10.3389/fpls.2019.00530)
Supplement: Supplementary file 5 [file Table_5.XLS]

## Sheet: Sheet1
Table S5 MFVs and salt tolerance evaluation of 438 Brassica napus inbred lines at germination stage
No. of inbred lines	MFV of Germination rate	MFV of Shoot weight	MFV of root weight	MFV of Shoot length	MFV of Root length	MFV of total fresh weight	Mean MFV	Standard
	NaCl levels(mmol/ L)
	200	200	200	200	200	200
87	0	0	0	0	0	0	0	SS
121	0	0	0	0	0	0	0	SS
132	0	0	0	0	0	0	0	SS
136	0	0	0	0	0	0	0	SS
145	0	0	0	0	0	0	0	SS
171	0	0	0	0	0	0	0	SS
177	0	0	0	0	0	0	0	SS
183	0	0	0	0	0	0	0	SS
198	0	0	0	0	0	0	0	SS
222	0	0	0	0	0	0	0	SS
226	0	0	0	0	0	0	0	SS
227	0	0	0	0	0	0	0	SS
229	0	0	0	0	0	0	0	SS
231	0	0	0	0	0	0	0	SS
232	0	0	0	0	0	0	0	SS
233	0	0	0	0	0	0	0	SS
236	0	0	0	0	0	0	0	SS
247	0	0	0	0	0	0	0	SS
263	0	0	0	0	0	0	0	SS
266	0	0	0	0	0	0	0	SS
270	0	0	0	0	0	0	0	SS
271	0	0	0	0	0	0	0	SS
279	0	0	0	0	0	0	0	SS
280	0	0	0	0	0	0	0	SS
281	0	0	0	0	0	0	0	SS
314	0	0	0	0	0	0	0	SS
330	0	0	0	0	0	0	0	SS
347	0	0	0	0	0	0	0	SS
358	0	0	0	0	0	0	0	SS
363	0	0	0	0	0	0	0	SS
368	0	0	0	0	0	0	0	SS
377	0	0	0	0	0	0	0	SS
391	0	0	0	0	0	0	0	SS
479	0	0	0	0	0	0	0	SS
638	0	0	0	0	0	0	0	SS
293	0.0285714	0	0	0	0	0	0.0047619	SS
14	0.0285714	0	0	0	0	0	0.0047619	SS
26	0.0285714	0	0	0	0	0	0.0047619	SS
228	0.0285714	0	0	0	0	0	0.0047619	SS
243	0.0285714	0	0	0	0	0	0.0047619	SS
373	0.0285714	0	0	0	0	0	0.0047619	SS
77	0.0285714	0	0	0	0	0	0.0047619	SS
116	0.0285714	0	0	0	0	0	0.0047619	SS
178	0.0285714	0	0	0	0	0	0.0047619	SS
353	0.0285714	0	0	0	0	0	0.0047619	SS
210	0.0571429	0	0	0	0	0	0.00952381	SS
276	0.0571429	0	0	0	0	0	0.00952381	SS
354	0.0571429	0	0	0	0	0	0.00952381	SS
592	0.0571429	0	0	0	0	0	0.00952381	SS
54	0.0571429	0	0	0	0	0	0.00952381	SS
59	0.0571429	0	0	0	0	0	0.00952381	SS
66	0.0571429	0	0	0	0	0	0.00952381	SS
157	0.0595918	0	0	0	0	0	0.00993197	SS
188	0.0595918	0	0	0	0	0	0.00993197	SS
317	0.0595918	0	0	0	0	0	0.00993197	SS
304	0.0621849	0	0	0	0	0	0.0103641	SS
7	0.0649351	0	0	0	0	0	0.0108225	SS
115	0.0678571	0	0	0	0	0	0.0113095	SS
342	0.0742857	0	0	0	0	0	0.012381	SS
106	0.0857143	0	0	0	0	0	0.0142857	SS
141	0.0857143	0	0	0	0	0	0.0142857	SS
150	0.0857143	0	0	0	0	0	0.0142857	SS
196	0.0857143	0	0	0	0	0	0.0142857	SS
224	0.0857143	0	0	0	0	0	0.0142857	SS
254	0.0857143	0	0	0	0	0	0.0142857	SS
29	0.0857143	0	0	0	0	0	0.0142857	SS
34	0.0857143	0	0	0	0	0	0.0142857	SS
123	0.0889796	0	0	0	0	0	0.0148299	SS
126	0.0889796	0	0	0	0	0	0.0148299	SS
139	0.0889796	0	0	0	0	0	0.0148299	SS
250	0.092437	0	0	0	0	0	0.0154062	SS
290	0.092437	0	0	0	0	0	0.0154062	SS
308	0.092437	0	0	0	0	0	0.0154062	SS
329	0.0961039	0	0	0	0	0	0.0160173	SS
244	0.1	0	0	0	0	0	0.0166667	SS
192	0.104147	0	0	0	0	0	0.0173579	SS
147	0.114286	0	0	0	0	0	0.0190476	SS
163	0.114286	0	0	0	0	0	0.0190476	SS
282	0.114286	0	0	0	0	0	0.0190476	SS
292	0.118367	0	0	0	0	0	0.0197279	SS
321	0.118367	0	0	0	0	0	0.0197279	SS
48	0.120497	0	0	0	0	0	0.0200828	SS
350	0.122689	0	0	0	0	0	0.0204482	SS
299	0.127273	0	0	0	0	0	0.0212121	SS
278	0.127273	0	0	0	0	0	0.0212121	SS
352	0.132143	0	0	0	0	0	0.0220238	SS
74	0.142857	0	0	0	0	0	0.0238095	SS
76	0.142857	0	0	0	0	0	0.0238095	SS
124	0.142857	0	0	0	0	0	0.0238095	SS
264	0.142857	0	0	0	0	0	0.0238095	SS
311	0.142857	0	0	0	0	0	0.0238095	SS
389	0.147755	0	0	0	0	0	0.0246259	SS
43	0.150311	0	0	0	0	0	0.0250518	SS
337	0.152941	0	0	0	0	0	0.0254902	SS
374	0.152941	0	0	0	0	0	0.0254902	SS
187	0.158442	0	0	0	0	0	0.0264069	SS
50	0.167347	0	0	0	0	0	0.0278912	SS
237	0.171429	0	0	0	0	0	0.0285714	SS
255	0.171429	0	0	0	0	0	0.0285714	SS
223	0.177143	0	0	0	0	0	0.0295238	SS
235	0.177143	0	0	0	0	0	0.0295238	SS
248	0.177143	0	0	0	0	0	0.0295238	SS
454	0.177143	0	0	0	0	0	0.0295238	SS
578	0.177143	0	0	0	0	0	0.0295238	SS
80	0.180124	0	0	0	0	0	0.0300207	SS
345	0.183193	0	0	0	0	0	0.0305322	SS
202	0.2	0	0	0	0	0	0.0333333	SS
277	0.2	0	0	0	0	0	0.0333333	SS
313	0.2	0	0	0	0	0	0.0333333	SS
366	0.2	0	0	0	0	0	0.0333333	SS
22	0.2	0	0	0	0	0	0.0333333	SS
189	0.220779	0	0	0	0	0	0.0367965	SS
96	0.228571	0	0	0	0	0	0.0380952	SS
257	0.235918	0	0	0	0	0	0.0393197	SS
98	0.238095	0	0	0	0	0	0.0396825	SS
168	0.243697	0	0	0	0	0	0.0406162	SS
122	0.257143	0	0	0	0	0	0.0428571	SS
125	0.257143	0	0	0	0	0	0.0428571	SS
143	0.257143	0	0	0	0	0	0.0428571	SS
249	0.257143	0	0	0	0	0	0.0428571	SS
341	0.265306	0	0	0	0	0	0.0442177	SS
149	0.265306	0	0	0	0	0	0.0442177	SS
465	0.270046	0	0	0	0	0	0.0450077	SS
84	0.283117	0	0	0	0	0	0.0471861	SS
148	0.285714	0	0	0	0	0	0.047619	SS
395	0.285714	0	0	0	0	0	0.047619	SS
213	0.292857	0	0	0	0	0	0.0488095	SS
133	0.294694	0	0	0	0	0	0.0491156	SS
386	0.294694	0	0	0	0	0	0.0491156	SS
81	0.299379	0	0	0	0	0	0.0498965	SS
152	0.314286	0	0	0	0	0	0.052381	SS
357	0.314286	0	0	0	0	0	0.052381	SS
75	0.342857	0	0	0	0	0	0.0571429	SS
258	0.342857	0	0	0	0	0	0.0571429	SS
286	0.342857	0	0	0	0	0	0.0571429	SS
298	0.342857	0	0	0	0	0	0.0571429	SS
355	0.342857	0	0	0	0	0	0.0571429	SS
360	0.342857	0	0	0	0	0	0.0571429	SS
576	0.342857	0	0	0	0	0	0.0571429	SS
197	0.352381	0	0	0	0	0	0.0587302	SS
323	0.353469	0	0	0	0	0	0.0589116	SS
42	0.371429	0	0	0	0	0	0.0619048	SS
238	0.371429	0	0	0	0	0	0.0619048	SS
135	0.382857	0	0	0	0	0	0.0638095	SS
367	0.389286	0	0	0	0	0	0.064881	SS
140	0.394958	0	0	0	0	0	0.0658263	SS
53	0.4	0	0	0	0	0	0.0666667	SS
58	0.4	0	0	0	0	0	0.0666667	SS
215	0.402765	0	0	0	0	0	0.0671275	SS
88	0.418634	0	0	0	0	0	0.0697723	SS
185	0.42521	0	0	0	0	0	0.0708683	SS
190	0.428571	0	0	0	0	0	0.0714286	SS
443	0.428571	0	0	0	0	0	0.0714286	SS
38	0.428571	0	0	0	0	0	0.0714286	SS
61	0.438961	0	0	0	0	0	0.0731602	SS
392	0.441633	0	0	0	0	0	0.0736054	SS
27	0.448447	0	0	0	0	0	0.0747412	SS
204	0.455462	0	0	0	0	0	0.0759104	SS
371	0.457143	0	0	0	0	0	0.0761905	SS
60	0.457143	0	0	0	0	0	0.0761905	SS
2	0.457143	0	0	0	0	0	0.0761905	SS
36	0.457143	0	0	0	0	0	0.0761905	SS
63	0.461224	0	0	0	0	0	0.0768707	SS
356	0.47102	0	0	0	0	0	0.0785034	SS
361	0.47102	0	0	0	0	0	0.0785034	SS
45	0.478261	0	0	0	0	0	0.0797101	SS
4	0.485714	0	0	0	0	0	0.0809524	SS
44	0.485714	0	0	0	0	0	0.0809524	SS
369	0.485714	0	0	0	0	0	0.0809524	SS
397	0.485714	0	0	0	0	0	0.0809524	SS
206	0.514286	0	0	0	0	0	0.0857143	SS
184	0.515966	0	0	0	0	0	0.0859944	SS
378	0.535484	0	0	0	0	0	0.0892473	SS
10	0.542857	0	0	0	0	0	0.0904762	SS
203	0.542857	0	0	0	0	0	0.0904762	SS
396	0.542857	0	0	0	0	0	0.0904762	SS
146	0.559184	0	0	0	0	0	0.0931973	SS
169	0.559184	0	0	0	0	0	0.0931973	SS
5	0.567702	0	0	0	0	0	0.094617	SS
200	0.571429	0	0	0	0	0	0.0952381	SS
33	0.571429	0	0	0	0	0	0.0952381	SS
9	0.619048	0	0	0	0	0	0.103175	SS
40	0.621053	0	0	0	0	0	0.103509	SS
78	0.62449	0	0	0	0	0	0.104082	SS
28	0.628571	0	0	0	0	0	0.104762	SS
3	0.628571	0	0	0	0	0	0.104762	SS
49	0.628571	0	0	0	0	0	0.104762	SS
209	0.628571	0	0	0	0	0	0.104762	SS
269	0.628571	0	0	0	0	0	0.104762	SS
120	0.676735	0	0	0	0	0	0.112789	SS
128	0.676735	0	0	0	0	0	0.112789	SS
118	0.685714	0	0	0	0	0	0.114286	SS
12	0.685714	0	0	0	0	0	0.114286	SS
64	0.688312	0	0	0	0	0	0.114719	SS
35	0.714286	0	0	0	0	0	0.119048	SS
19	0.742857	0	0	0	0	0	0.12381	SS
240	0.742857	0	0	0	0	0	0.12381	SS
108	0.771429	0	0	0	0	0	0.128571	SS
13	0.8	0	0	0	0	0	0.133333	SS
436	0.848739	0	0	0	0	0	0.141457	SS
52	0.857143	0	0	0	0	0	0.142857	SS
55	0.857143	0	0	0	0	0	0.142857	SS
17	0.485714	0.205743	0.0452074	0.24708	0.280467	0.157925	0.237023	MST
112	0.625974	0.350412	0.161156	0	0	0.294794	0.238723	MST
24	0.685714	0.230077	0.0201438	0.210469	0.157468	0.160116	0.243998	MST
507	1	0	0	0.360347	0.325461	0	0.280968	MST
109	1	0	0	0.477803	0.237139	0	0.285824	MST
41	0.685714	0.284631	0.0921006	0.280086	0.164621	0.21802	0.287529	MST
718	0.228571	0.477348	0.194996	0.394626	0.17446	0.371966	0.306995	MST
646	0.529796	0.321803	0.0657929	0.441073	0.272333	0.224652	0.309241	MST
39	0.514286	0.397002	0.0802744	0.498416	0.228235	0.267394	0.330935	MST
89	0.47013	0.562419	0.0828379	0.354985	0.157614	0.369296	0.33288	MST
508	0.676735	0.482612	0.0936105	0.499115	0.202994	0.0680669	0.337189	MST
11	0.714286	0.259001	0.110263	0.400943	0.375298	0.213021	0.345469	MST
505	0.571429	0.531198	0.101865	0.445978	0.348889	0.0740687	0.345571	MST
509	0.647347	0.516124	0.0757071	0.462171	0.329447	0.0550488	0.347641	MST
525	0.628571	0.576452	0.0893935	0.510804	0.245217	0.0650005	0.352573	MST
504	0.771429	0.414719	0.121212	0.42241	0.302501	0.0881369	0.353401	MST
322	0.342857	0.561187	0.0675778	0.480132	0.287896	0.382739	0.353731	MST
520	0.771429	0.586153	0.0789257	0.39678	0.258187	0.0573891	0.358144	MST
695	0.342857	0.538001	0.172376	0.482008	0.2186	0.397811	0.358609	MST
104	0.885714	0.334308	0.0672662	0.345912	0.291291	0.241905	0.361066	MST
8	0.957143	0.245665	0.0607202	0.303764	0.440039	0.184963	0.365383	MST
482	0.848739	0.255474	0.0864697	0.499108	0.305311	0.200889	0.365999	MST
705	0.4	0.544148	0.172732	0.453159	0.236785	0.401149	0.367996	MST
380	0.685714	0.456175	0.0709755	0.374908	0.29027	0.331031	0.368179	MST
719	0.542857	0.464118	0.203265	0.407635	0.226417	0.365568	0.36831	MST
606	0.6	0.3699	0.128519	0.510292	0.337979	0.267452	0.369023	MST
678	0.324082	0.584872	0.139307	0.507718	0.238835	0.436677	0.371915	MST
580	0.657143	0.38805	0.15299	0.407008	0.327755	0.309037	0.373664	MST
85	0.931429	0.40894	0.0381322	0.377585	0.213729	0.297747	0.377927	MST
702	0.514286	0.612162	0.118099	0.419038	0.194805	0.416071	0.379077	MST
381	0.428571	0.47666	0.0889019	0.478708	0.465701	0.340269	0.379802	MST
588	0.657143	0.334705	0.11683	0.299371	0.60625	0.269147	0.380574	MST
252	0.412245	0.389095	0.217655	0.42952	0.481728	0.355727	0.380995	MST
100	0.742857	0.440358	0.217896	0.292358	0.240297	0.354888	0.381443	MST
675	0.515966	0.473291	0.222008	0.483108	0.218461	0.382969	0.382634	MST
348	0.304202	0.419448	0.195285	0.470175	0.568498	0.341923	0.383255	MST
586	0.628571	0.405859	0.20614	0.38425	0.3495	0.337847	0.385361	MST
497	0.6	0.60417	0.103571	0.647208	0.306765	0.0753095	0.389504	MST
399	0.742857	0.473077	0.0512294	0.387778	0.330381	0.352208	0.389589	MST
522	0.942857	0.580887	0.102836	0.360316	0.276477	0.074775	0.389691	MST
679	0.742857	0.390394	0.13546	0.452192	0.309199	0.31031	0.390069	MST
684	0.371429	0.530291	0.178411	0.599103	0.282113	0.391733	0.39218	MST
641	0.76	0.451267	0.0608093	0.493831	0.283824	0.307488	0.39287	MST
680	0.657143	0.45269	0.162645	0.438547	0.28618	0.364419	0.393604	MST
463	0.719481	0.405609	0.0608875	0.636792	0.283602	0.267357	0.395621	MST
700	0.771429	0.425784	0.175411	0.453788	0.224343	0.326877	0.396272	MST
82	0.686957	0.472826	0.0730973	0.554892	0.230375	0.360089	0.396373	MST
554	0.529796	0.428113	0.188886	0.468635	0.419328	0.349861	0.397436	MST
495	0.647347	0.477733	0.280871	0.414514	0.373352	0.204229	0.399674	MST
83	0.806211	0.491361	0.112865	0.370477	0.230952	0.387688	0.399926	MST
398	0.457143	0.392912	0.0474437	0.719055	0.513646	0.269799	0.4	MST
6	0.871429	0.0185937	0.851714	0.317982	0.16767	0.180568	0.401326	MST
575	0.6	0.47783	0.170125	0.418868	0.366028	0.377669	0.401753	MST
319	0.4	0.558772	0.127235	0.47967	0.459861	0.398785	0.404054	MST
291	0.706122	0.494543	0.0855024	0.424653	0.342929	0.371643	0.404232	MST
538	0.771429	0.662759	0.0774814	0.565897	0.293186	0.056339	0.404515	MST
556	0.542857	0.52354	0.204217	0.422441	0.327183	0.408653	0.404815	MST
138	0.657143	0.436546	0.140592	0.376147	0.476512	0.3466	0.40559	MST
339	0.485714	0.531269	0.0624842	0.669998	0.338664	0.345569	0.405616	MST
683	0.407792	0.639746	0.0918995	0.68953	0.190734	0.417337	0.406173	MST
558	0.428571	0.514121	0.185586	0.51458	0.398066	0.399036	0.40666	MST
609	0.628571	0.425255	0.199905	0.481614	0.372758	0.340867	0.408162	MST
129	0.828571	0.557456	0.25136	0	0.366919	0.448716	0.408837	MST
388	0.514286	0.565771	0.104809	0.568194	0.328906	0.379887	0.410309	MST
600	0.714286	0.471308	0.129165	0.493469	0.297258	0.357403	0.410481	MST
666	0.697479	0.446082	0.149876	0.479053	0.369955	0.321224	0.410611	MST
275	0.515966	0.503724	0.170377	0.562656	0.307611	0.406298	0.411105	MST
714	0.285714	0.515669	0.370317	0.47557	0.361259	0.465302	0.412305	MST
659	0.881319	0.39246	0.118533	0.468255	0.310518	0.303051	0.412356	MST
541	0.441633	0.846264	0.144496	0.610764	0.328154	0.105067	0.412729	MST
564	0.742857	0.432916	0.0980647	0.53833	0.332007	0.338649	0.413804	MST
616	0.542857	0.550736	0.10001	0.459697	0.468175	0.384928	0.417734	ST
328	0.628571	0.582001	0.117893	0.492639	0.284024	0.410054	0.419197	ST
272	0.714286	0.452362	0.121921	0.476698	0.419389	0.332068	0.419454	ST
516	0.885714	0.543706	0.145281	0.472447	0.364755	0.105638	0.41959	ST
256	0.942857	0.406198	0.13592	0.447025	0.287109	0.302734	0.420307	ST
618	0.667227	0.516452	0.0762017	0.491541	0.415714	0.367726	0.422477	ST
527	0.853061	0.711981	0.123856	0.516635	0.244705	0.090059	0.423383	ST
571	0.559184	0.51212	0.168177	0.570231	0.335091	0.395953	0.423459	ST
325	0.4	0.664698	0.17885	0.462758	0.365054	0.476064	0.424571	ST
510	0.834101	0.621904	0.10828	0.565246	0.342389	0.0787332	0.425109	ST
242	0.485714	0.630288	0.126171	0.512448	0.336577	0.475078	0.427713	ST
97	0.865839	0.445958	0.117252	0.563964	0.269231	0.307046	0.428215	ST
390	0.571429	0.555683	0.160781	0.607929	0.247586	0.42662	0.428338	ST
167	0.324082	0.611689	0.162747	0.569081	0.395472	0.510081	0.428859	ST
572	0.542857	0.586236	0.153473	0.591921	0.270734	0.434321	0.429924	ST
340	0.657143	0.660962	0.127708	0.465612	0.217883	0.452144	0.430242	ST
536	0.971429	0.5725	0.139191	0.514145	0.28864	0.101209	0.431186	ST
312	0.588571	0.551227	0.172449	0.482218	0.402378	0.404353	0.433533	ST
307	0.4	0.550371	0.193852	0.548621	0.511381	0.409045	0.435545	ST
346	0.571429	0.605213	0.0641794	0.69748	0.284525	0.392903	0.435955	ST
612	0.882449	0.497567	0.107893	0.48355	0.288209	0.359673	0.436557	ST
677	0.546218	0.542999	0.271443	0.478922	0.335584	0.447405	0.437095	ST
694	0.428571	0.680861	0.160377	0.537792	0.324095	0.492817	0.437419	ST
709	0.714286	0.646488	0.0798928	0.512972	0.196785	0.484763	0.439198	ST
86	0.628571	0.706371	0.090413	0.494915	0.211959	0.503947	0.439363	ST
502	0.942857	0.589562	0.0703037	0.581274	0.40469	0.0511198	0.439968	ST
331	0.764898	0.47001	0.282567	0.414372	0.311544	0.396703	0.440016	ST
685	0.485714	0.591127	0.203895	0.493953	0.432312	0.436041	0.440507	ST
173	0.257143	0.544986	0.350418	0.33926	0.655166	0.49752	0.440749	ST
393	0.857143	0.454097	0.254516	0.397973	0.304826	0.389549	0.443018	ST
560	0.914286	0.442817	0.0890188	0.486662	0.411743	0.313617	0.443024	ST
686	0.6	0.545245	0.214724	0.484359	0.420159	0.400093	0.444097	ST
559	0.6	0.562609	0.193398	0.557351	0.332425	0.42414	0.444987	ST
518	1	0.670807	0.129521	0.438792	0.34179	0.0941783	0.445848	ST
555	0.628571	0.565848	0.22259	0.43531	0.374184	0.458816	0.447553	ST
511	0.882449	0.733765	0.133017	0.5656	0.299105	0.0967203	0.451776	ST
429	0.971429	0.483002	0.0959857	0.518409	0.331201	0.31444	0.452411	ST
498	0.685714	0.735866	0.249434	0.507302	0.357002	0.181371	0.452782	ST
349	0.428571	0.697101	0.183523	0.54263	0.335253	0.529702	0.452797	ST
542	1	0.654829	0.122417	0.572282	0.280298	0.089013	0.45314	ST
318	0.6	0.594979	0.16377	0.598227	0.315595	0.446277	0.453141	ST
142	0.8	0.557987	0.225499	0.332943	0.328657	0.474913	0.453333	ST
661	0.750649	0.470332	0.0990268	0.627933	0.442883	0.334238	0.454177	ST
713	0.788235	0.483123	0.235374	0.488476	0.33586	0.395278	0.454391	ST
316	0.857143	0.440098	0.238576	0.400943	0.445169	0.365794	0.457954	ST
562	0.914286	0.535212	0.113047	0.473908	0.314902	0.396543	0.457983	ST
513	0.697479	0.720226	0.159101	0.714825	0.344177	0.115687	0.458583	ST
309	0.571429	0.513689	0.203171	0.541114	0.533258	0.412474	0.462522	ST
566	0.576471	0.621281	0.214586	0.547396	0.351772	0.469259	0.463461	ST
688	0.828571	0.553711	0.124313	0.618924	0.264755	0.396138	0.464402	ST
662	0.941224	0.503237	0.0739583	0.632765	0.310897	0.338924	0.466834	ST
517	0.853061	0.590632	0.133304	0.837673	0.297318	0.0969294	0.468153	ST
534	0.971429	0.7673	0.114491	0.559595	0.322134	0.0832499	0.4697	ST
553	0.942857	0.4831	0.21758	0.403131	0.389563	0.390128	0.47106	ST
394	0.971429	0.666833	0.0767892	0.548299	0.137442	0.426844	0.471273	ST
499	0.771429	0.637313	0.392338	0.383536	0.35893	0.28528	0.471471	ST
512	0.942857	0.565161	0.270704	0.486058	0.367819	0.196836	0.471573	ST
708	0.794286	0.497105	0.160655	0.428997	0.547526	0.402461	0.471838	ST
186	0.794286	0.636763	0.0623127	0.498933	0.377258	0.463534	0.472181	ST
320	0.942857	0.519972	0.0885046	0.521999	0.4	0.381337	0.475778	ST
667	0.942857	0.454724	0.232652	0.467564	0.391761	0.368956	0.476419	ST
376	0.742857	0.635097	0.101533	0.551836	0.381289	0.449525	0.477023	ST
707	0.942857	0.542423	0.165842	0.505514	0.296411	0.41212	0.477528	ST
712	0.771429	0.677101	0.181436	0.482087	0.274665	0.483323	0.47834	ST
383	0.685714	0.705528	0.0570425	0.605506	0.371368	0.47429	0.483242	ST
130	0.742857	0.555689	0.289404	0.48399	0.393803	0.441068	0.484469	ST
660	0.823673	0.680517	0.0947105	0.560306	0.316625	0.442969	0.486467	ST
306	0.8	0.545945	0.285098	0.559847	0.309484	0.418512	0.486481	ST
336	0.714286	0.614386	0.156572	0.469468	0.524197	0.449152	0.48801	ST
372	0.628571	0.426846	0.137969	0.584345	0.798824	0.360605	0.489527	ST
682	0.941224	0.599728	0.169474	0.548322	0.253244	0.425544	0.48959	ST
68	0.971429	0.698129	0.171378	0.289308	0.252147	0.556212	0.489767	ST
491	1	0.54614	0.175037	0.479605	0.321943	0.418574	0.490216	ST
114	0.828571	0.643534	0.184474	0.408721	0.375425	0.500618	0.490224	ST
182	0.941224	0.560614	0.100119	0.527549	0.380941	0.441522	0.491995	ST
208	0.828571	0.591045	0.163125	0.432414	0.508792	0.443891	0.49464	ST
305	0.971429	0.515861	0.1596	0.422077	0.534791	0.371183	0.495823	ST
692	0.285714	0.60165	0.662615	0.650132	0.240282	0.535595	0.495998	ST
681	0.628571	0.660316	0.229269	0.619	0.323965	0.514879	0.496	ST
324	0.73551	0.593557	0.2109	0.504987	0.512602	0.419799	0.496226	ST
526	0.8	0.733913	0.209149	0.639799	0.448707	0.152078	0.497275	ST
338	0.542857	0.640597	0.178241	0.525318	0.614248	0.495615	0.499479	ST
523	0.971429	0.75145	0.10815	0.698448	0.400133	0.0786391	0.501375	ST
375	0.885714	0.633459	0.142734	0.46552	0.421365	0.468917	0.502952	ST
102	0.597516	0.883382	0.215562	0.352656	0.279628	0.691042	0.503298	ST
245	0.771429	0.597977	0.155767	0.662325	0.424322	0.417585	0.504901	ST
455	0.857143	0.610989	0.140325	0.636052	0.363191	0.441444	0.508191	ST
493	0.942857	0.617901	0.120283	0.588638	0.343871	0.43683	0.508397	ST
503	0.971429	0.676798	0.205449	0.552642	0.501834	0.149388	0.50959	ST
599	1	0.505561	0.273425	0.498798	0.400176	0.412017	0.514996	ST
468	0.632653	0.763233	0.0828067	0.815362	0.273817	0.523177	0.515175	ST
343	0.914286	0.607348	0.162619	0.589141	0.384655	0.441611	0.51661	ST
344	0.828571	0.649295	0.169045	0.542161	0.442922	0.471032	0.517171	ST
478	0.942857	0.618098	0.165594	0.536009	0.378687	0.466744	0.517998	ST
253	1	0.558437	0.310101	0.402064	0.388	0.463347	0.520325	ST
715	1	0.556053	0.2119	0.516555	0.407528	0.440412	0.522075	ST
689	0.606723	0.73906	0.239647	0.649713	0.332334	0.575697	0.523862	ST
194	0.828571	0.647438	0.078459	0.679716	0.471578	0.442139	0.52465	ST
211	0.885714	0.671551	0.14581	0.558098	0.401955	0.4858	0.524821	ST
191	0.882449	0.616785	0.158016	0.635963	0.427395	0.449087	0.528282	ST
613	0.706122	0.669481	0.19989	0.682457	0.436064	0.481593	0.529268	ST
71	1	0.786125	0.124347	0.405164	0.275819	0.592649	0.530684	ST
483	0.942857	0.696004	0.112701	0.629519	0.285659	0.522993	0.531622	ST
326	0.942857	0.706754	0.198261	0.462687	0.36352	0.517817	0.531983	ST
567	0.942857	0.58745	0.200852	0.559192	0.446788	0.465633	0.533795	ST
246	0.147755	0.64599	0.395858	0.682995	0.780033	0.554078	0.534452	ST
473	0.971429	0.669314	0.0723695	0.623261	0.409394	0.466044	0.535302	ST
459	0.771429	0.831802	0.139128	0.615977	0.28647	0.587205	0.538668	ST
548	0.914286	0.660818	0.230246	0.568003	0.350756	0.521055	0.540861	ST
73	1	0.762602	0.135512	0.374703	0.35293	0.619688	0.540906	ST
92	0.657143	0.933977	0.225594	0.573295	0.186581	0.669519	0.541018	ST
687	0.771429	0.72956	0.197282	0.697263	0.32382	0.530767	0.541687	ST
103	0.971429	0.828574	0.246027	0.3224	0.284131	0.610267	0.543805	ST
91	0.8	0.604075	0.423482	0.380154	0.507531	0.549647	0.544148	ST
489	0.906494	0.73428	0.0719902	0.750993	0.297141	0.504187	0.544181	ST
166	0.228571	0.887031	0.224544	0.521552	0.685054	0.747115	0.548978	HST
547	1	0.623	0.206134	0.483946	0.504416	0.484638	0.550356	HST
587	0.942857	0.661721	0.103055	0.553572	0.565833	0.482185	0.551537	HST
710	0.714286	0.752099	0.293276	0.544253	0.394203	0.61436	0.552079	HST
159	0.412245	0.885312	0.379118	0.516123	0.359133	0.761851	0.552297	HST
485	0.971429	0.572186	0.340154	0.514246	0.434277	0.490649	0.553824	HST
230	0.914286	0.591474	0.0545179	0.607085	0.782474	0.395435	0.557545	HST
161	0.503448	0.579702	0.791257	0.523681	0.388892	0.57703	0.560668	HST
457	0.714286	0.871808	0.14308	0.748337	0.305436	0.612617	0.565927	HST
265	0.457143	0.584304	0.185045	0.766862	1	0.436255	0.571602	HST
472	0.971429	0.776978	0.129397	0.654601	0.368018	0.539514	0.573323	HST
207	1	0.534591	0.0816085	0.487968	0.915652	0.421765	0.573597	HST
221	0.636975	0.760875	0.120476	0.715069	0.644706	0.571807	0.574985	HST
234	0.828571	0.94744	0.0663947	0.572309	0.424981	0.611039	0.575122	HST
546	0.971429	0.708024	0.296485	0.530357	0.394525	0.554887	0.575951	HST
70	0.857143	0.835161	0.112088	0.884783	0.242387	0.545061	0.579437	HST
544	1	0.547102	0.330373	0.493469	0.656367	0.449714	0.579504	HST
302	0.794286	0.841823	0.114248	0.608184	0.613155	0.511266	0.580494	HST
439	0.942857	0.73222	0.15974	0.817017	0.3496	0.482629	0.580677	HST
460	0.971429	0.696803	0.182991	0.517959	0.569046	0.556113	0.58239	HST
62	0.971429	0.789255	0.210341	0.334897	0.587027	0.606931	0.583313	HST
475	0.939496	0.810663	0.0865303	0.708435	0.428248	0.558192	0.588594	HST
484	0.971429	0.772323	0.260253	0.577358	0.304487	0.652501	0.589725	HST
480	0.828571	0.847166	0.139881	0.721698	0.359753	0.647075	0.590691	HST
127	1	0.664963	0.283592	0.636872	0.448132	0.536162	0.594954	HST
260	0.559184	0.588282	0.314782	0.722649	0.416962	1	0.60031	HST
79	0.971429	0.80458	0.169326	0.777079	0.252924	0.62774	0.600513	HST
458	0.6	1	0.149568	0.840072	0.304481	0.714012	0.601356	HST
212	0.771429	0.863026	0.176381	0.672938	0.590966	0.543483	0.603037	HST
590	0.676735	0.653809	1	0.378513	0.276635	0.660769	0.607744	HST
490	0.971429	0.859193	0.142796	0.685017	0.381289	0.610736	0.60841	HST
137	0.971429	0.754409	0.27722	0.445956	0.599519	0.60922	0.609625	HST
219	0.971429	0.844657	0.159016	0.670341	0.405395	0.629776	0.613436	HST
174	1	0.723024	0.350661	0.458638	0.504964	0.669131	0.617736	HST
332	0.914286	0.804344	0.114058	0.754512	0.519897	0.603779	0.618479	HST
370	0.914286	0.900457	0.175567	0.622137	0.354514	0.760683	0.621274	HST
110	0.971429	0.873224	0.131959	0.54093	0.561343	0.650748	0.621605	HST
67	0.942857	0.943483	0.264454	0.354012	0.502123	0.726355	0.622214	HST
327	0.857143	0.755288	0.241402	0.543796	0.798824	0.564419	0.626812	HST
72	1	0.97597	0.209021	0.507755	0.312144	0.766897	0.628631	HST
335	1	0.784954	0.209327	0.565398	0.669778	0.598959	0.638069	HST
218	0.628571	0.917634	0.399736	0.663399	0.462081	0.759347	0.638462	HST
153	0.942857	0.613194	0.841271	0.519357	0.305811	0.610583	0.638846	HST
470	0.971429	0.883816	0.232376	0.726237	0.386381	0.661964	0.6437	HST
162	0.685714	0.74257	0.899964	0.462994	0.353419	0.734224	0.646481	HST
469	0.794286	0.950966	0.293695	0.737736	0.472175	0.708799	0.65961	HST
461	0.857143	0.952285	0.249627	0.725185	0.542371	0.69987	0.67108	HST
382	0.971429	0.88408	0.33192	0.741561	0.523641	0.658628	0.68521	HST
57	0.885714	0.992282	0.417497	0.390805	0.655755	0.830016	0.695345	HST
105	0.567702	0.735983	0.755962	1	0.420604	0.721952	0.700367	HST
*The ungerminated inbred line under NaCl-treated condition were not shown
