# Supplementary material for: An Effective Screening Method and a Reliable Screening Trait for Salt Tolerance of Brassica napus at the Germination Stage
Source: Front Plant Sci. 2019 Apr 26;10:530. doi: 10.3389/fpls.2019.00530 (PMC6499083; doi:10.3389/fpls.2019.00530)
Supplement: Supplementary file 6 [file Table_6.XLS]

## Sheet: Sheet1
Table S6 Inbred lines and numbers of B.napus with different salt tolerance based on the hierarchical cluster analysis under 200 mmol/L NaCl
HST(50)	ST(115)	MST(71)	SS(202)	HSS(111)
57	68	6	2	15
62	71	8	3	20
67	73	11	4	21
70	86	17	5	23
72	91	24	7	30
79	92	39	9	37
105	97	41	10	46
110	102	82	12	47
127	103	83	13	65
137	114	85	14	69
153	130	89	19	94
159	142	100	22	95
161	167	104	26	99
162	173	109	27	111
166	182	112	28	117
174	186	129	29	119
207	191	138	33	156
212	194	252	34	160
218	208	275	35	164
219	211	291	36	165
221	242	319	38	172
230	245	322	40	175
234	246	339	42	176
260	253	348	43	179
265	256	380	44	180
302	272	381	45	181
327	305	388	48	199
332	306	398	49	205
335	307	399	50	214
370	309	463	52	216
382	312	482	53	217
439	316	495	54	220
457	318	497	55	225
458	320	504	58	239
460	324	505	59	241
461	325	507	60	261
469	326	508	61	267
470	328	509	63	268
472	331	520	64	273
475	336	522	66	274
480	338	525	74	283
484	340	538	75	285
485	343	541	76	287
490	344	554	77	294
544	346	556	78	295
546	349	558	80	296
547	372	564	81	297
587	375	575	84	300
590	376	580	87	303
710	383	586	88	310
51	390	588	96	315
151	393	600	98	333
401	394	606	106	334
551	429	609	108	359
	455	641	115	362
	459	646	116	364
	468	659	118	365
	473	666	120	379
	478	675	121	384
	483	678	122	385
	489	679	123	387
	491	680	124	403
	493	683	125	452
	498	684	126	466
	499	695	128	467
	502	700	132	471
	503	702	133	474
	510	705	135	506
	511	714	136	528
	512	718	139	529
	513	719	140	531
	516	601	141	533
	517		143	537
	518		145	543
	523		146	552
	526		147	557
	527		148	561
	534		149	563
	536		150	565
	542		152	568
	548		157	570
	553		163	602
	555		168	603
	559		169	604
	560		171	605
	562		177	610
	566		178	611
	567		183	615
	571		184	619
	572		185	622
	599		187	624
	612		188	625
	613		189	626
	616		190	628
	618		192	630
	660		196	639
	661		197	645
	662		198	658
	667		200	668
	677		202	670
	681		203	671
	682		204	672
	685		206	673
	686		209	674
	687		210	676
	688		213	690
	689		215	691
	692		222	693
	694		223	698
	707		224	703
	708		226	711
	709		227	1
	712		228	251
	713		229
	715		231
	501		232
			233
			235
			236
			237
			238
			240
			243
			244
			247
			248
			249
			250
			254
			255
			257
			258
			263
			264
			266
			269
			270
			271
			276
			277
			278
			279
			280
			281
			282
			286
			290
			292
			293
			298
			299
			304
			308
			311
			313
			314
			317
			321
			323
			329
			330
			337
			341
			342
			345
			347
			350
			352
			353
			354
			355
			356
			357
			358
			360
			361
			363
			366
			367
			368
			369
			371
			373
			374
			377
			378
			386
			389
			391
			392
			395
			396
			397
			436
			443
			454
			465
			479
			576
			578
			592
			638
			101
			201
			301
			351
			451
			651
			701
Where the blue font genotypes which were used for determination of salt concentration
